# Supplementary material for: Cell‐Selective Delivery of RIBOTACs via an Anti‐EGFR Nanobody for Pancreatic Cancer Treatment
Source: Adv Sci (Weinh). 2026 Jul 16:e76575. Online ahead of print. doi: 10.1002/advs.76575 (PMC13373894; doi:10.1002/advs.76575)
Supplement: Supplementary file 2 — Supporting File 2: advs76575‐sup‐0002‐TableS1.xlsx. [file ADVS-9999-e76575-s008.xlsx]

## Sheet: Table S1
Gene ID	Log2(Fold Change)	Average Expression	t statistic	p-value	Adjusted p-value	Log-odds of DE
hsa-miR-1265	-1.14	0.61	-27.55	3.13E-69	3.00E-66	147.35
hsa-miR-488-3p	-1.24	0.8	-26.85	1.67E-67	8.01E-65	143.39
hsa-miR-4524a-3p	-1.3	1.22	-26.22	6.44E-66	2.06E-63	139.75
hsa-miR-137-3p	-2.81	2.68	-24.81	2.62E-62	6.27E-60	131.47
hsa-miR-21-5p	1.34	17.52	23.96	4.54E-60	8.71E-58	126.33
hsa-miR-3152-5p	-1.61	1.65	-23.67	2.61E-59	4.17E-57	124.59
hsa-miR-135b-3p	2.9	2.61	23.46	9.51E-59	1.30E-56	123.3
hsa-miR-129-1-3p	-1.42	1.11	-23.03	1.39E-57	1.67E-55	120.63
hsa-miR-139-3p	-2.19	3.76	-22.46	4.66E-56	4.96E-54	117.13
hsa-miR-139-5p	-2.33	8.67	-22.23	2.02E-55	1.94E-53	115.66
hsa-miR-124-3p	-3.09	3.85	-22.02	7.46E-55	6.51E-53	114.36
hsa-miR-135b-5p	3.37	8.54	21.33	6.15E-53	4.92E-51	109.96
hsa-miR-28-3p	-0.83	9.54	-21.05	3.77E-52	2.78E-50	108.15
hsa-miR-885-5p	-0.76	0.58	-20.72	3.31E-51	2.26E-49	105.99
hsa-miR-378i	-1.78	6.56	-20.12	1.58E-49	1.01E-47	102.13
hsa-miR-549a-5p	2.32	1.47	19.41	1.76E-47	1.05E-45	97.43
hsa-miR-378a-3p	-1.66	13.27	-19.21	6.58E-47	3.71E-45	96.12
hsa-miR-3622a-5p	-0.75	0.56	-19.14	1.09E-46	5.78E-45	95.62
hsa-miR-4536-3p	-0.76	1.04	-19.03	2.20E-46	1.11E-44	94.91
hsa-miR-2681-3p	-0.42	0.26	-18.67	2.60E-45	1.24E-43	92.45
hsa-miR-129-5p	-1.8	1.99	-18.59	4.25E-45	1.94E-43	91.96
hsa-miR-3622a-3p	-1.08	0.96	-18.53	6.62E-45	2.88E-43	91.52
hsa-miR-1224-5p	-1.4	0.93	-18.11	1.14E-43	4.74E-42	88.68
hsa-miR-378c	-1.4	6.54	-17.78	1.03E-42	4.13E-41	86.48
hsa-miR-1262	-0.53	0.81	-17.73	1.51E-42	5.81E-41	86.1
hsa-miR-195-3p	-1.46	4.33	-17.71	1.72E-42	6.36E-41	85.97
hsa-miR-6507-5p	-0.67	0.56	-17.44	1.08E-41	3.85E-40	84.13
hsa-miR-29c-5p	-1.06	8.33	-17.23	4.38E-41	1.50E-39	82.74
hsa-miR-378f	-1.1	2.31	-17.15	8.03E-41	2.65E-39	82.13
hsa-miR-28-5p	-0.79	10.31	-17.13	8.68E-41	2.78E-39	82.06
hsa-miR-9-5p	-2.26	6.73	-17.03	1.75E-40	5.43E-39	81.36
hsa-miR-7-2-3p	-0.74	0.71	-17	2.23E-40	6.69E-39	81.12
hsa-miR-29c-3p	-1.52	10.18	-16.74	1.31E-39	3.81E-38	79.35
hsa-miR-10b-5p	-1.62	11.15	-16.69	1.86E-39	5.24E-38	79
hsa-miR-29b-2-5p	-0.96	4.34	-16.6	3.50E-39	9.59E-38	78.37
hsa-miR-497-5p	-1.9	8.77	-16.48	7.66E-39	2.04E-37	77.59
hsa-miR-195-5p	-1.81	8.91	-16.43	1.09E-38	2.83E-37	77.23
hsa-miR-26a-5p	-0.81	15.04	-16.39	1.49E-38	3.77E-37	76.92
hsa-miR-30c-2-3p	-1.03	2.17	-16.37	1.68E-38	4.13E-37	76.8
hsa-miR-3117-3p	1.09	1.88	16.11	9.95E-38	2.39E-36	75.03
hsa-miR-378g	-1.17	2.69	-16.07	1.32E-37	3.08E-36	74.75
hsa-miR-378a-5p	-1.36	7.06	-15.74	1.35E-36	3.09E-35	72.43
hsa-miR-224-5p	1.98	8.45	15.72	1.54E-36	3.44E-35	72.3
hsa-miR-101-5p	-1.21	2.03	-15.52	6.10E-36	1.33E-34	70.93
hsa-miR-140-3p	-1.01	7.09	-15.51	6.50E-36	1.38E-34	70.86
hsa-miR-138-5p	-2.07	7.2	-15.48	8.24E-36	1.72E-34	70.63
hsa-miR-1246	3.37	3.37	15.48	8.49E-36	1.73E-34	70.6
hsa-miR-503-5p	2	3.67	15.42	1.26E-35	2.52E-34	70.2
hsa-miR-29b-3p	-1.19	9.4	-15.35	2.03E-35	3.98E-34	69.73
hsa-miR-21-3p	1.22	8.2	15.34	2.21E-35	4.24E-34	69.64
hsa-miR-551b-3p	-0.73	0.77	-15.24	4.58E-35	8.61E-34	68.92
hsa-miR-548aw	-0.86	1.84	-15.17	7.20E-35	1.33E-33	68.46
hsa-miR-549a-3p	1.32	0.78	15.12	1.03E-34	1.87E-33	68.1
hsa-miR-2682-3p	-0.53	0.43	-15.08	1.31E-34	2.33E-33	67.86
hsa-miR-183-3p	1.75	3.17	14.96	3.20E-34	5.59E-33	66.98
hsa-miR-30a-5p	-1.35	7.27	-14.91	4.33E-34	7.42E-33	66.67
hsa-miR-30c-5p	-0.92	9.58	-14.86	6.24E-34	1.05E-32	66.31
hsa-miR-584-5p	1.84	4.97	14.73	1.60E-33	2.64E-32	65.37
hsa-miR-31-3p	3.17	3.29	14.42	1.38E-32	2.24E-31	63.22
hsa-miR-342-5p	-1.3	3.56	-14.24	5.08E-32	8.12E-31	61.92
hsa-miR-4662a-5p	-1.14	1.88	-14.22	5.61E-32	8.82E-31	61.83
hsa-miR-26b-5p	-0.93	12.79	-14.2	6.55E-32	1.01E-30	61.67
hsa-miR-624-5p	-0.78	3.81	-14.16	8.46E-32	1.29E-30	61.42
hsa-miR-935	2.27	2.22	14.15	9.34E-32	1.40E-30	61.32
hsa-miR-628-3p	-0.7	3.52	-14.11	1.25E-31	1.84E-30	61.03
hsa-miR-31-5p	3.34	5.44	13.94	4.15E-31	6.03E-30	59.83
hsa-miR-138-1-3p	-0.46	0.43	-13.85	7.46E-31	1.07E-29	59.25
hsa-miR-129-2-3p	-1.35	1.66	-13.84	8.26E-31	1.17E-29	59.15
hsa-miR-424-3p	1.59	5.08	13.76	1.43E-30	1.99E-29	58.6
hsa-miR-887-5p	-0.57	0.95	-13.75	1.51E-30	2.07E-29	58.54
hsa-miR-431-5p	1.47	3.6	13.6	4.26E-30	5.76E-29	57.51
hsa-miR-381-3p	-1.13	5.31	-13.54	6.85E-30	9.13E-29	57.04
hsa-miR-183-5p	1.76	7.84	13.4	1.74E-29	2.28E-28	56.11
hsa-miR-24-2-5p	0.79	3.76	13.26	4.91E-29	6.30E-28	55.08
hsa-miR-10b-3p	-1.03	1.86	-13.26	4.92E-29	6.30E-28	55.07
hsa-miR-378d	-0.88	3	-13.18	8.20E-29	1.03E-27	54.56
hsa-miR-675-5p	2.02	1.46	13.15	1.02E-28	1.27E-27	54.35
hsa-miR-664a-5p	-0.68	1.92	-13.02	2.54E-28	3.12E-27	53.44
hsa-miR-6507-3p	-0.38	0.32	-13.01	2.83E-28	3.44E-27	53.33
hsa-miR-33a-3p	-0.96	3.22	-12.93	5.03E-28	6.03E-27	52.76
hsa-miR-3943	0.61	0.36	12.81	1.10E-27	1.30E-26	51.98
hsa-miR-4756-3p	-0.9	1.01	-12.81	1.12E-27	1.31E-26	51.96
hsa-miR-9-3p	-1.53	3.09	-12.78	1.36E-27	1.57E-26	51.77
hsa-miR-30e-3p	-1.06	7.45	-12.77	1.47E-27	1.68E-26	51.69
hsa-miR-30d-5p	-1.05	11.5	-12.72	2.06E-27	2.31E-26	51.35
hsa-miR-422a	-1.08	1.71	-12.72	2.07E-27	2.31E-26	51.35
hsa-miR-215-3p	-2.52	3.96	-12.55	6.99E-27	7.71E-26	50.14
hsa-miR-151b	-0.76	6.41	-12.53	8.09E-27	8.82E-26	49.99
hsa-miR-135a-5p	-1.66	3.23	-12.48	1.15E-26	1.24E-25	49.64
hsa-miR-584-3p	0.84	0.8	12.47	1.24E-26	1.32E-25	49.57
hsa-miR-182-3p	1.08	2	12.42	1.71E-26	1.81E-25	49.24
hsa-let-7g-5p	-0.63	14.1	-12.35	2.78E-26	2.89E-25	48.76
hsa-miR-30a-3p	-1.36	5.97	-12.35	2.82E-26	2.91E-25	48.75
hsa-miR-202-5p	-2.08	2.67	-12.29	4.43E-26	4.52E-25	48.3
hsa-miR-548ai	-0.41	0.7	-12.19	8.68E-26	8.67E-25	47.63
hsa-miR-570-5p	-0.41	0.7	-12.19	8.68E-26	8.67E-25	47.63
hsa-miR-204-5p	-2.33	6.15	-12.15	1.11E-25	1.10E-24	47.38
hsa-miR-136-3p	-1.13	5.35	-12.05	2.26E-25	2.21E-24	46.68
hsa-miR-3199	-0.26	0.38	-11.98	3.80E-25	3.68E-24	46.16
hsa-miR-26a-2-3p	-0.72	3.33	-11.89	7.02E-25	6.73E-24	45.55
hsa-miR-30b-5p	-0.82	9.78	-11.86	8.72E-25	8.28E-24	45.33
hsa-miR-96-5p	1.34	8.76	11.79	1.40E-24	1.32E-23	44.86
hsa-miR-338-5p	-1.45	3.81	-11.79	1.43E-24	1.33E-23	44.84
hsa-miR-326	-0.93	4.52	-11.78	1.50E-24	1.38E-23	44.79
hsa-miR-150-3p	-0.89	1.55	-11.71	2.34E-24	2.14E-23	44.35
hsa-miR-1179	-0.61	0.79	-11.69	2.75E-24	2.49E-23	44.19
hsa-miR-376a-2-5p	-0.69	1.18	-11.65	3.69E-24	3.31E-23	43.9
hsa-miR-145-5p	-1.81	11.6	-11.63	4.18E-24	3.71E-23	43.77
hsa-miR-140-5p	-0.81	8.17	-11.63	4.27E-24	3.75E-23	43.75
hsa-miR-23b-3p	-0.64	12.47	-11.53	8.66E-24	7.55E-23	43.05
hsa-miR-27b-3p	-0.66	14.21	-11.51	9.59E-24	8.28E-23	42.95
hsa-miR-147b-3p	-1.31	2.86	-11.51	9.97E-24	8.53E-23	42.91
hsa-miR-133a-3p	-2.01	7.46	-11.37	2.47E-23	2.10E-22	42
hsa-miR-154-5p	-1.07	7.18	-11.36	2.73E-23	2.30E-22	41.9
hsa-miR-4731-3p	-0.44	0.57	-11.32	3.70E-23	3.09E-22	41.6
hsa-miR-375-3p	-1.99	13.09	-11.31	3.74E-23	3.09E-22	41.59
hsa-miR-190a-5p	-1.4	5.51	-11.3	4.16E-23	3.41E-22	41.49
hsa-miR-190a-3p	-1.07	2.08	-11.25	5.65E-23	4.59E-22	41.18
hsa-miR-376c-3p	-1.08	8.26	-11.24	6.43E-23	5.18E-22	41.05
hsa-miR-182-5p	1.83	8.78	11.15	1.15E-22	9.16E-22	40.48
hsa-miR-4435	0.37	0.24	11.11	1.54E-22	1.22E-21	40.19
hsa-miR-495-3p	-0.91	4.24	-11.02	2.80E-22	2.20E-21	39.59
hsa-miR-125a-5p	-0.94	11.22	-11.01	2.98E-22	2.32E-21	39.53
hsa-miR-338-3p	-1.6	5.87	-11	3.29E-22	2.55E-21	39.43
hsa-miR-149-5p	-1	8.39	-10.94	4.79E-22	3.67E-21	39.06
hsa-miR-133b	-1.53	2.45	-10.94	4.90E-22	3.73E-21	39.03
hsa-miR-4664-3p	0.73	0.67	10.87	8.07E-22	6.09E-21	38.54
hsa-miR-504-5p	-0.77	1.38	-10.86	8.66E-22	6.49E-21	38.47
hsa-miR-877-5p	1.06	3.56	10.78	1.44E-21	1.07E-20	37.96
hsa-miR-548q	-0.51	2.66	-10.75	1.83E-21	1.35E-20	37.72
hsa-miR-487b-3p	-0.84	6.78	-10.66	3.20E-21	2.34E-20	37.17
hsa-miR-512-3p	0.64	0.43	10.66	3.31E-21	2.40E-20	37.13
hsa-miR-424-5p	1.27	10.44	10.63	4.17E-21	3.00E-20	36.91
hsa-miR-181d-5p	0.96	6.16	10.59	5.20E-21	3.72E-20	36.69
hsa-miR-150-5p	-1.54	10	-10.57	5.88E-21	4.18E-20	36.56
hsa-miR-6503-5p	-0.41	0.67	-10.52	8.68E-21	6.12E-20	36.18
hsa-miR-218-5p	-1.42	8.67	-10.43	1.60E-20	1.12E-19	35.57
hsa-miR-130a-3p	-0.85	6.77	-10.36	2.49E-20	1.73E-19	35.13
hsa-miR-552-3p	1.52	2.6	10.32	3.19E-20	2.20E-19	34.88
hsa-miR-1260b	1.19	2.75	10.32	3.22E-20	2.20E-19	34.87
hsa-miR-342-3p	-0.79	9.77	-10.29	4.07E-20	2.77E-19	34.64
hsa-miR-1-3p	-1.93	8.92	-10.28	4.42E-20	2.99E-19	34.56
hsa-miR-887-3p	-0.88	4.76	-10.19	7.91E-20	5.31E-19	33.98
hsa-miR-3912-3p	-0.45	2.31	-10.18	8.58E-20	5.72E-19	33.9
hsa-miR-642b-5p	-0.44	0.6	-10.16	9.70E-20	6.42E-19	33.78
hsa-miR-1468-5p	-0.88	3	-10.13	1.19E-19	7.79E-19	33.58
hsa-miR-937-3p	0.67	0.86	10.1	1.43E-19	9.31E-19	33.39
hsa-miR-1243	-0.23	0.26	-10.06	1.83E-19	1.18E-18	33.15
hsa-let-7b-5p	-0.65	13.36	-10.05	2.02E-19	1.30E-18	33.05
hsa-miR-503-3p	0.56	0.68	10.02	2.54E-19	1.62E-18	32.82
hsa-miR-497-3p	-0.52	0.56	-9.96	3.67E-19	2.33E-18	32.46
hsa-miR-4772-3p	-0.82	1.76	-9.95	3.86E-19	2.44E-18	32.41
hsa-miR-411-5p	-0.86	8.64	-9.95	4.06E-19	2.55E-18	32.36
hsa-miR-378b	-0.26	0.31	-9.92	4.76E-19	2.96E-18	32.2
hsa-miR-511-3p	-0.77	2.5	-9.89	5.95E-19	3.68E-18	31.98
hsa-miR-675-3p	1.58	1.91	9.85	7.62E-19	4.68E-18	31.73
hsa-miR-548v	-0.23	0.27	-9.83	8.51E-19	5.20E-18	31.62
hsa-miR-450a-5p	1.1	5.8	9.83	8.58E-19	5.21E-18	31.61
hsa-miR-215-5p	-1.58	7.97	-9.82	9.45E-19	5.70E-18	31.52
hsa-miR-495-5p	-0.59	2.1	-9.77	1.27E-18	7.64E-18	31.22
hsa-miR-17-3p	1.08	4.37	9.76	1.40E-18	8.33E-18	31.13
hsa-miR-155-5p	-0.89	9.73	-9.74	1.54E-18	9.11E-18	31.03
hsa-miR-152-3p	-0.9	6.67	-9.7	2.04E-18	1.20E-17	30.76
hsa-miR-598-3p	-0.89	5.1	-9.68	2.39E-18	1.40E-17	30.6
hsa-miR-4536-5p	-0.2	0.23	-9.6	3.97E-18	2.31E-17	30.09
hsa-miR-361-3p	-0.75	3.86	-9.39	1.58E-17	9.11E-17	28.73
hsa-miR-450b-5p	0.9	2.28	9.39	1.60E-17	9.20E-17	28.71
hsa-miR-147b-5p	-0.26	0.29	-9.37	1.83E-17	1.04E-16	28.58
hsa-miR-548ae-5p	-0.43	1.38	-9.33	2.33E-17	1.32E-16	28.34
hsa-miR-337-3p	-0.83	6.84	-9.31	2.71E-17	1.53E-16	28.19
hsa-miR-4479	0.48	0.93	9.29	3.04E-17	1.71E-16	28.07
hsa-miR-376a-5p	-0.49	0.94	-9.27	3.38E-17	1.88E-16	27.97
hsa-miR-324-3p	-0.69	4.3	-9.22	4.81E-17	2.66E-16	27.62
hsa-miR-518b	0.36	0.21	9.16	6.94E-17	3.82E-16	27.26
hsa-miR-299-5p	-0.71	2.33	-9.13	8.47E-17	4.64E-16	27.06
hsa-miR-9898	0.46	0.55	9.12	9.39E-17	5.12E-16	26.96
hsa-miR-186-5p	-0.86	5.9	-9.03	1.70E-16	9.20E-16	26.37
hsa-miR-574-3p	-0.63	10.09	-8.99	2.11E-16	1.14E-15	26.16
hsa-miR-585-5p	-0.25	0.28	-8.97	2.48E-16	1.33E-15	26
hsa-miR-449a	1.28	2.79	8.89	4.12E-16	2.20E-15	25.49
hsa-miR-216b-5p	-0.54	0.37	-8.86	4.96E-16	2.63E-15	25.31
hsa-miR-548i	-0.81	1.38	-8.83	6.12E-16	3.22E-15	25.1
hsa-miR-509-3p	0.9	0.9	8.8	7.20E-16	3.77E-15	24.94
hsa-miR-18a-3p	0.9	3.34	8.8	7.33E-16	3.82E-15	24.92
hsa-miR-301b-3p	0.96	1.93	8.72	1.17E-15	6.06E-15	24.46
hsa-miR-335-3p	1.12	5.75	8.67	1.67E-15	8.59E-15	24.11
hsa-miR-2355-3p	0.55	1.41	8.61	2.34E-15	1.20E-14	23.77
hsa-miR-574-5p	-0.58	7.55	-8.6	2.60E-15	1.32E-14	23.67
hsa-miR-9901	0.62	0.69	8.55	3.42E-15	1.73E-14	23.4
hsa-miR-379-5p	-0.76	7.13	-8.49	5.24E-15	2.64E-14	22.97
hsa-miR-1287-5p	-0.55	4.66	-8.47	5.78E-15	2.90E-14	22.88
hsa-miR-6797-3p	0.32	0.4	8.45	6.63E-15	3.31E-14	22.74
hsa-miR-585-3p	-0.72	1.61	-8.41	8.68E-15	4.31E-14	22.47
hsa-miR-379-3p	-0.62	3.14	-8.4	8.89E-15	4.39E-14	22.45
hsa-miR-96-3p	0.47	0.82	8.38	1.00E-14	4.94E-14	22.33
hsa-miR-6842-5p	-0.24	0.42	-8.37	1.10E-14	5.38E-14	22.24
hsa-miR-30e-5p	-0.71	7.2	-8.35	1.22E-14	5.94E-14	22.14
hsa-miR-7-1-3p	-0.68	7.66	-8.31	1.57E-14	7.58E-14	21.89
hsa-miR-4641	0.21	0.27	8.31	1.57E-14	7.58E-14	21.89
hsa-miR-4772-5p	-0.42	0.79	-8.27	2.03E-14	9.71E-14	21.64
hsa-miR-18a-5p	1.12	7.33	8.26	2.19E-14	1.05E-13	21.56
hsa-miR-25-5p	0.93	3.43	8.23	2.63E-14	1.25E-13	21.38
hsa-miR-92a-3p	0.89	13.4	8.22	2.80E-14	1.32E-13	21.31
hsa-miR-1276	0.36	0.53	8.14	4.64E-14	2.18E-13	20.82
hsa-miR-100-5p	-1.09	11.67	-8.11	5.38E-14	2.52E-13	20.67
hsa-miR-218-2-3p	-0.2	0.26	-8.09	6.05E-14	2.82E-13	20.55
hsa-miR-204-3p	-0.42	0.44	-8.07	6.95E-14	3.22E-13	20.42
hsa-miR-542-3p	0.56	1.06	8.02	9.70E-14	4.47E-13	20.09
hsa-miR-92a-1-5p	0.87	2.98	8.01	9.96E-14	4.57E-13	20.06
hsa-miR-4525	-0.27	0.45	-8.01	1.04E-13	4.74E-13	20.02
hsa-miR-5196-3p	-0.22	0.24	-8	1.04E-13	4.74E-13	20.02
hsa-miR-136-5p	-0.55	1.64	-7.97	1.27E-13	5.76E-13	19.82
hsa-miR-1247-5p	1.62	6.11	7.94	1.58E-13	7.13E-13	19.6
hsa-miR-328-3p	-0.69	6.06	-7.93	1.64E-13	7.34E-13	19.57
hsa-miR-99a-5p	-1.38	11.56	-7.91	1.88E-13	8.39E-13	19.43
hsa-miR-145-3p	-1.06	7.36	-7.86	2.49E-13	1.11E-12	19.15
hsa-miR-876-3p	-0.3	0.38	-7.86	2.54E-13	1.12E-12	19.14
hsa-miR-376a-3p	-0.71	6.33	-7.85	2.66E-13	1.17E-12	19.09
hsa-miR-181c-3p	0.57	3.78	7.78	4.00E-13	1.75E-12	18.69
hsa-miR-7974	0.34	0.22	7.77	4.35E-13	1.90E-12	18.6
hsa-miR-1249-3p	-0.99	6.3	-7.74	5.23E-13	2.26E-12	18.42
hsa-miR-218-1-3p	-0.28	0.47	-7.74	5.24E-13	2.26E-12	18.42
hsa-miR-181d-3p	0.2	0.24	7.73	5.43E-13	2.33E-12	18.39
hsa-miR-375-5p	-0.5	0.81	-7.72	5.91E-13	2.53E-12	18.3
hsa-miR-561-5p	-0.61	1.44	-7.72	5.97E-13	2.55E-12	18.29
hsa-miR-378h	-0.44	0.57	-7.66	8.55E-13	3.63E-12	17.94
hsa-miR-1295a	-0.25	0.45	-7.63	9.91E-13	4.18E-12	17.79
hsa-miR-17-5p	0.88	8.24	7.56	1.51E-12	6.33E-12	17.38
hsa-miR-421	0.63	3.82	7.56	1.51E-12	6.33E-12	17.38
hsa-miR-3614-3p	-0.51	1.29	-7.55	1.65E-12	6.87E-12	17.29
hsa-miR-509-3-5p	0.58	0.6	7.5	2.13E-12	8.84E-12	17.04
hsa-miR-552-5p	1.48	6.35	7.49	2.36E-12	9.77E-12	16.94
hsa-miR-4664-5p	0.43	0.57	7.48	2.48E-12	1.02E-11	16.89
hsa-miR-508-3p	0.59	0.57	7.45	2.90E-12	1.19E-11	16.73
hsa-miR-192-3p	-1.05	5.93	-7.44	3.04E-12	1.24E-11	16.69
hsa-miR-3619-3p	0.17	0.28	7.43	3.22E-12	1.31E-11	16.63
hsa-miR-539-5p	-0.49	1.7	-7.43	3.26E-12	1.32E-11	16.62
hsa-miR-143-3p	-0.98	16.35	-7.42	3.56E-12	1.43E-11	16.53
hsa-miR-7112-3p	0.24	0.26	7.4	3.94E-12	1.58E-11	16.43
hsa-miR-132-5p	-0.5	7.42	-7.4	3.99E-12	1.59E-11	16.42
hsa-miR-511-5p	-0.67	2.76	-7.4	4.00E-12	1.59E-11	16.42
hsa-miR-1-5p	-0.24	0.28	-7.38	4.44E-12	1.76E-11	16.31
hsa-miR-361-5p	-0.38	7.31	-7.27	8.48E-12	3.35E-11	15.68
hsa-miR-450a-1-3p	0.45	0.95	7.26	8.96E-12	3.52E-11	15.62
hsa-miR-516b-5p	0.3	0.18	7.26	9.03E-12	3.53E-11	15.61
hsa-miR-450a-2-3p	0.29	0.48	7.25	9.56E-12	3.73E-11	15.56
hsa-miR-509-5p	0.38	0.29	7.24	9.78E-12	3.80E-11	15.54
hsa-miR-1285-5p	0.47	1.33	7.22	1.14E-11	4.40E-11	15.39
hsa-miR-542-5p	0.79	5.78	7.21	1.19E-11	4.59E-11	15.34
hsa-miR-3180-3p	1.46	1.09	7.2	1.30E-11	4.98E-11	15.25
hsa-miR-3180	1.46	1.09	7.2	1.30E-11	4.98E-11	15.25
hsa-miR-20a-5p	0.83	9.17	7.17	1.52E-11	5.79E-11	15.1
hsa-miR-1908-5p	0.45	0.66	7.16	1.63E-11	6.19E-11	15.03
hsa-miR-376b-5p	-0.65	3.5	-7.13	1.95E-11	7.36E-11	14.86
hsa-miR-26a-1-3p	-0.44	1.66	-7.12	2.01E-11	7.55E-11	14.83
hsa-miR-299-3p	-0.76	3.19	-7.11	2.10E-11	7.87E-11	14.78
hsa-miR-708-5p	0.86	5.39	7.09	2.32E-11	8.66E-11	14.68
hsa-miR-642a-5p	-1.17	1.64	-7.07	2.74E-11	1.02E-10	14.52
hsa-miR-188-5p	0.78	2.29	7.05	3.02E-11	1.12E-10	14.43
hsa-miR-766-3p	-0.55	3.88	-7.02	3.56E-11	1.31E-10	14.26
hsa-miR-4726-5p	0.25	0.42	7.02	3.59E-11	1.32E-10	14.26
hsa-miR-3180-5p	1.4	1.07	7.01	3.71E-11	1.36E-10	14.22
hsa-miR-30c-1-3p	-0.49	2.71	-7.01	3.73E-11	1.36E-10	14.22
hsa-let-7c-5p	-1.18	8.66	-7.01	3.80E-11	1.38E-10	14.2
hsa-miR-192-5p	-0.97	16.03	-7.01	3.81E-11	1.38E-10	14.2
hsa-miR-5690	-0.23	0.5	-6.99	4.34E-11	1.57E-10	14.07
hsa-let-7a-5p	-0.41	14.54	-6.98	4.55E-11	1.64E-10	14.02
hsa-miR-3617-3p	0.44	0.62	6.94	5.50E-11	1.97E-10	13.84
hsa-miR-485-5p	-0.61	3.68	-6.93	5.82E-11	2.07E-10	13.78
hsa-miR-199b-5p	-0.76	8.79	-6.91	6.65E-11	2.36E-10	13.65
hsa-miR-3150a-5p	0.25	0.35	6.86	8.70E-11	3.08E-10	13.39
hsa-miR-4802-5p	-0.72	3.86	-6.86	8.77E-11	3.09E-10	13.38
hsa-miR-4485-3p	0.88	1.14	6.86	8.87E-11	3.12E-10	13.37
hsa-miR-6513-3p	-0.25	1.11	-6.85	9.32E-11	3.26E-10	13.32
hsa-miR-381-5p	-0.52	2.44	-6.83	1.02E-10	3.56E-10	13.23
hsa-miR-30d-3p	-0.48	4.82	-6.83	1.03E-10	3.57E-10	13.22
hsa-miR-331-3p	0.54	4.8	6.75	1.65E-10	5.72E-10	12.75
hsa-miR-6720-5p	-0.23	0.54	-6.75	1.68E-10	5.80E-10	12.74
hsa-miR-1287-3p	-0.35	1.91	-6.74	1.75E-10	6.02E-10	12.7
hsa-miR-365b-5p	0.36	0.6	6.73	1.84E-10	6.30E-10	12.65
hsa-miR-194-3p	-0.88	5.5	-6.71	2.01E-10	6.87E-10	12.56
hsa-miR-653-5p	-0.18	0.24	-6.7	2.17E-10	7.38E-10	12.49
hsa-miR-27a-5p	0.97	5.56	6.7	2.19E-10	7.43E-10	12.48
hsa-miR-3074-5p	-0.33	0.8	-6.69	2.36E-10	7.96E-10	12.41
hsa-miR-1292-5p	0.58	2.91	6.67	2.55E-10	8.60E-10	12.33
hsa-miR-126-3p	-0.52	14.12	-6.67	2.61E-10	8.76E-10	12.31
hsa-miR-15a-5p	-0.45	9.26	-6.63	3.20E-10	1.07E-09	12.11
hsa-miR-125b-2-3p	-0.97	3.45	-6.62	3.39E-10	1.13E-09	12.05
hsa-miR-671-5p	-0.56	5.94	-6.6	3.80E-10	1.26E-09	11.94
hsa-miR-376c-5p	-0.6	3.72	-6.6	3.82E-10	1.26E-09	11.93
hsa-miR-26b-3p	-0.8	3.81	-6.54	5.27E-10	1.74E-09	11.62
hsa-miR-10401-3p	0.68	1.79	6.52	5.99E-10	1.97E-09	11.49
hsa-miR-126-5p	-0.64	7.8	-6.49	6.81E-10	2.23E-09	11.36
hsa-miR-3200-3p	0.55	2.24	6.49	6.94E-10	2.26E-09	11.35
hsa-miR-99a-3p	-0.92	2.85	-6.48	7.15E-10	2.33E-09	11.32
hsa-miR-1260a	0.82	3.88	6.47	7.55E-10	2.45E-09	11.26
hsa-miR-329-3p	-0.41	1.4	-6.47	7.71E-10	2.49E-09	11.24
hsa-miR-3189-3p	0.28	0.3	6.47	7.90E-10	2.54E-09	11.22
hsa-let-7g-3p	-0.48	3.84	-6.45	8.42E-10	2.70E-09	11.16
hsa-miR-346	-0.38	1.13	-6.45	8.69E-10	2.78E-09	11.13
hsa-miR-142-5p	-0.92	6.88	-6.44	9.08E-10	2.89E-09	11.08
hsa-miR-548g-5p	-0.11	0.34	-6.43	9.70E-10	3.08E-09	11.02
hsa-miR-5571-5p	-0.25	0.43	-6.4	1.10E-09	3.48E-09	10.89
hsa-miR-19b-1-5p	0.76	2.44	6.39	1.20E-09	3.80E-09	10.81
hsa-miR-6810-3p	0.18	0.25	6.35	1.49E-09	4.67E-09	10.6
hsa-miR-4484	-0.67	2.17	-6.32	1.78E-09	5.57E-09	10.42
hsa-miR-4713-5p	0.26	0.27	6.31	1.80E-09	5.62E-09	10.41
hsa-miR-132-3p	-0.57	5.62	-6.3	1.96E-09	6.11E-09	10.33
hsa-miR-197-3p	-0.46	8.17	-6.3	1.98E-09	6.14E-09	10.32
hsa-miR-6501-3p	-0.22	0.61	-6.27	2.22E-09	6.87E-09	10.21
hsa-miR-93-5p	0.52	11.74	6.26	2.39E-09	7.38E-09	10.13
hsa-miR-548t-5p	-0.17	0.39	-6.26	2.43E-09	7.48E-09	10.12
hsa-miR-6786-3p	0.13	0.24	6.21	3.04E-09	9.32E-09	9.9
hsa-miR-449c-5p	0.56	0.45	6.19	3.44E-09	1.05E-08	9.78
hsa-miR-665	-0.39	0.84	-6.19	3.53E-09	1.07E-08	9.75
hsa-miR-5580-5p	-0.46	1.42	-6.17	3.76E-09	1.14E-08	9.69
hsa-miR-513a-5p	0.31	0.25	6.17	3.92E-09	1.18E-08	9.65
hsa-miR-6503-3p	-0.21	0.49	-6.16	4.00E-09	1.21E-08	9.63
hsa-miR-1185-1-3p	0.37	0.76	6.16	4.14E-09	1.24E-08	9.6
hsa-miR-605-5p	-0.39	1.41	-6.16	4.17E-09	1.25E-08	9.59
hsa-miR-653-3p	-0.37	0.84	-6.15	4.30E-09	1.29E-08	9.56
hsa-miR-20a-3p	0.72	2.6	6.15	4.32E-09	1.29E-08	9.55
hsa-miR-4446-3p	-0.53	1.56	-6.12	5.12E-09	1.52E-08	9.39
hsa-miR-1228-5p	0.33	0.72	6.1	5.71E-09	1.69E-08	9.28
hsa-miR-877-3p	0.25	0.49	6.09	5.82E-09	1.72E-08	9.26
hsa-miR-383-5p	0.63	0.72	6.09	5.84E-09	1.72E-08	9.26
hsa-miR-95-5p	0.38	1.01	6.07	6.40E-09	1.88E-08	9.17
hsa-miR-432-5p	-0.53	3.92	-6.07	6.59E-09	1.93E-08	9.14
hsa-miR-146b-5p	-0.61	9.46	-6.07	6.65E-09	1.94E-08	9.13
hsa-miR-550a-3p	0.49	1.93	6	9.55E-09	2.78E-08	8.78
hsa-miR-29b-1-5p	0.63	3.86	5.99	9.92E-09	2.87E-08	8.74
hsa-miR-5695	-0.12	0.29	-5.97	1.08E-08	3.12E-08	8.66
hsa-miR-3939	0.2	0.33	5.97	1.09E-08	3.13E-08	8.65
hsa-miR-23b-5p	-0.38	4.19	-5.93	1.32E-08	3.80E-08	8.46
hsa-miR-6815-5p	0.14	0.27	5.9	1.55E-08	4.42E-08	8.31
hsa-miR-1247-3p	0.88	2.27	5.89	1.67E-08	4.78E-08	8.23
hsa-miR-1343-3p	0.38	1.08	5.88	1.73E-08	4.91E-08	8.2
hsa-miR-323a-3p	-0.49	4.12	-5.88	1.79E-08	5.07E-08	8.17
hsa-miR-760	0.37	1.37	5.84	2.13E-08	6.03E-08	7.99
hsa-miR-196a-1-3p	-0.59	1.91	-5.84	2.16E-08	6.10E-08	7.98
hsa-miR-187-3p	1.17	1.95	5.83	2.20E-08	6.19E-08	7.96
hsa-miR-101-3p	-0.48	5.5	-5.83	2.24E-08	6.29E-08	7.94
hsa-miR-34b-3p	0.45	1.88	5.78	2.89E-08	8.07E-08	7.7
hsa-miR-664a-3p	-0.46	5.93	-5.77	3.03E-08	8.44E-08	7.65
hsa-miR-3143	0.23	0.43	5.77	3.07E-08	8.52E-08	7.64
hsa-miR-3176	0.22	0.29	5.77	3.08E-08	8.52E-08	7.64
hsa-miR-106b-3p	0.48	5.27	5.77	3.13E-08	8.66E-08	7.62
hsa-miR-199a-3p	-0.52	13.62	-5.75	3.35E-08	9.22E-08	7.55
hsa-miR-199b-3p	-0.52	12.62	-5.74	3.57E-08	9.80E-08	7.49
hsa-miR-3200-5p	0.34	0.74	5.74	3.64E-08	9.97E-08	7.47
hsa-miR-605-3p	-0.13	0.27	-5.73	3.83E-08	1.05E-07	7.42
hsa-miR-545-5p	0.15	0.35	5.71	4.12E-08	1.12E-07	7.35
hsa-miR-543	-0.48	4.09	-5.71	4.15E-08	1.13E-07	7.34
hsa-miR-23a-5p	0.45	1.09	5.69	4.62E-08	1.25E-07	7.24
hsa-miR-516a-5p	0.37	0.25	5.69	4.64E-08	1.25E-07	7.24
hsa-miR-3960	-0.42	0.61	-5.68	4.73E-08	1.28E-07	7.22
hsa-miR-106a-5p	0.45	1.71	5.66	5.38E-08	1.45E-07	7.09
hsa-miR-548aj-5p	-0.09	0.31	-5.65	5.60E-08	1.50E-07	7.05
hsa-miR-4780	0.32	0.37	5.64	5.78E-08	1.54E-07	7.02
hsa-miR-452-5p	0.56	2.87	5.63	6.12E-08	1.63E-07	6.97
hsa-miR-1268b	0.4	1.19	5.62	6.53E-08	1.73E-07	6.9
hsa-miR-1185-5p	-0.48	3.31	-5.59	7.47E-08	1.98E-07	6.77
hsa-miR-1271-5p	-0.39	5.24	-5.58	7.98E-08	2.11E-07	6.71
hsa-miR-337-5p	-0.45	3.27	-5.55	9.34E-08	2.46E-07	6.55
hsa-miR-4680-3p	-0.19	0.35	-5.53	1.01E-07	2.66E-07	6.48
hsa-miR-3617-5p	0.44	0.93	5.52	1.08E-07	2.82E-07	6.42
hsa-miR-7706	0.45	2.26	5.51	1.12E-07	2.94E-07	6.37
hsa-miR-548x-5p	-0.09	0.29	-5.5	1.19E-07	3.11E-07	6.32
hsa-miR-642a-3p	-1.01	3.1	-5.49	1.21E-07	3.15E-07	6.3
hsa-miR-616-3p	-0.17	0.71	-5.49	1.27E-07	3.28E-07	6.26
hsa-miR-3648	0.38	0.5	5.47	1.34E-07	3.46E-07	6.2
hsa-miR-1228-3p	0.32	1.25	5.46	1.41E-07	3.63E-07	6.15
hsa-miR-3190-3p	-0.12	0.33	-5.45	1.52E-07	3.90E-07	6.08
hsa-miR-636	0.31	0.82	5.45	1.54E-07	3.95E-07	6.07
hsa-miR-3150b-3p	-0.44	1.07	-5.44	1.57E-07	4.02E-07	6.05
hsa-miR-550a-5p	0.55	3.13	5.41	1.81E-07	4.62E-07	5.91
hsa-let-7e-3p	-0.41	6.11	-5.4	1.91E-07	4.85E-07	5.86
hsa-miR-6882-5p	-0.15	0.55	-5.39	2.05E-07	5.20E-07	5.79
hsa-miR-2276-3p	0.21	0.38	5.37	2.21E-07	5.60E-07	5.71
hsa-miR-454-5p	0.31	1.09	5.37	2.26E-07	5.69E-07	5.7
hsa-miR-92b-5p	0.43	2.15	5.37	2.26E-07	5.69E-07	5.69
hsa-miR-4640-3p	0.21	0.48	5.37	2.27E-07	5.69E-07	5.69
hsa-miR-487b-5p	-0.21	0.72	-5.35	2.42E-07	6.07E-07	5.63
hsa-miR-548y	-0.41	0.39	-5.34	2.54E-07	6.35E-07	5.58
hsa-miR-301a-3p	0.42	5.41	5.31	2.90E-07	7.23E-07	5.45
hsa-miR-770-5p	-0.21	0.67	-5.3	3.08E-07	7.66E-07	5.39
hsa-miR-2277-5p	0.35	1.31	5.3	3.11E-07	7.71E-07	5.38
hsa-miR-1269a	1.01	0.93	5.24	4.05E-07	1.00E-06	5.13
hsa-miR-1255b-5p	-0.15	0.42	-5.24	4.06E-07	1.00E-06	5.12
hsa-miR-449b-5p	0.44	0.39	5.23	4.35E-07	1.07E-06	5.06
hsa-miR-19a-3p	0.53	4.41	5.22	4.52E-07	1.11E-06	5.02
hsa-miR-618	0.52	1.33	5.21	4.70E-07	1.15E-06	4.98
hsa-miR-489-3p	-0.39	1.23	-5.17	5.83E-07	1.42E-06	4.77
hsa-miR-4326	0.36	1.49	5.13	6.92E-07	1.68E-06	4.61
hsa-miR-24-1-5p	-0.38	3.36	-5.12	7.28E-07	1.77E-06	4.56
hsa-miR-1307-5p	-0.55	5.18	-5.12	7.34E-07	1.78E-06	4.55
hsa-miR-4999-5p	-0.28	0.54	-5.11	7.59E-07	1.83E-06	4.52
hsa-miR-550a-3-5p	0.51	3.26	5.05	9.87E-07	2.38E-06	4.26
hsa-miR-5581-3p	0.3	1.87	5.05	9.94E-07	2.39E-06	4.26
hsa-miR-143-5p	-0.57	2.48	-5.05	1.01E-06	2.43E-06	4.24
hsa-miR-548b-3p	-0.24	0.54	-5.03	1.08E-06	2.59E-06	4.18
hsa-miR-4731-5p	-0.16	0.56	-5.03	1.10E-06	2.63E-06	4.16
hsa-miR-193b-5p	-0.32	1.73	-5.03	1.12E-06	2.65E-06	4.15
hsa-miR-548ax	-0.17	0.42	-5.01	1.23E-06	2.93E-06	4.05
hsa-miR-7109-3p	0.13	0.26	4.95	1.61E-06	3.82E-06	3.79
hsa-miR-7976	0.2	0.48	4.95	1.63E-06	3.85E-06	3.78
hsa-miR-196a-5p	-0.83	9.94	-4.94	1.67E-06	3.94E-06	3.75
hsa-miR-5582-3p	0.38	1.35	4.92	1.79E-06	4.21E-06	3.69
hsa-miR-1180-3p	0.47	6.26	4.91	1.89E-06	4.44E-06	3.63
hsa-miR-323a-5p	-0.18	0.51	-4.91	1.92E-06	4.48E-06	3.62
hsa-miR-5696	-0.13	0.45	-4.89	2.09E-06	4.88E-06	3.54
hsa-miR-222-3p	0.41	10.85	4.89	2.11E-06	4.90E-06	3.53
hsa-miR-133a-5p	-0.13	0.24	-4.89	2.11E-06	4.90E-06	3.53
hsa-miR-3115	0.16	0.33	4.88	2.15E-06	4.98E-06	3.51
hsa-miR-4449	0.27	0.39	4.87	2.29E-06	5.28E-06	3.45
hsa-miR-4724-5p	0.18	0.33	4.86	2.36E-06	5.45E-06	3.42
hsa-miR-5193	-0.19	0.88	-4.85	2.52E-06	5.79E-06	3.36
hsa-miR-4645-3p	0.16	0.57	4.84	2.62E-06	6.01E-06	3.32
hsa-miR-3187-3p	0.47	1.54	4.84	2.67E-06	6.12E-06	3.3
hsa-miR-7-5p	0.73	12.23	4.83	2.73E-06	6.22E-06	3.28
hsa-miR-181c-5p	0.37	8.9	4.83	2.76E-06	6.28E-06	3.27
hsa-miR-410-3p	-0.46	4.39	-4.83	2.77E-06	6.30E-06	3.27
hsa-miR-548h-5p	-0.16	1.03	-4.81	2.96E-06	6.71E-06	3.2
hsa-miR-34c-3p	0.33	1.47	4.8	3.17E-06	7.16E-06	3.14
hsa-miR-296-5p	-0.84	6.27	-4.79	3.35E-06	7.56E-06	3.08
hsa-miR-493-5p	0.47	5.4	4.78	3.48E-06	7.83E-06	3.05
hsa-miR-130b-3p	0.44	3.36	4.74	4.09E-06	9.19E-06	2.89
hsa-miR-3937	0.33	0.19	4.74	4.14E-06	9.27E-06	2.88
hsa-miR-455-3p	0.42	8.49	4.74	4.18E-06	9.34E-06	2.87
hsa-miR-944	-0.21	0.44	-4.72	4.40E-06	9.81E-06	2.82
hsa-miR-5091	-0.13	0.3	-4.72	4.56E-06	1.01E-05	2.79
hsa-miR-130a-5p	-0.15	0.46	-4.68	5.43E-06	1.21E-05	2.62
hsa-miR-486-3p	-0.36	1.41	-4.67	5.58E-06	1.24E-05	2.59
hsa-miR-194-5p	-1.17	14.2	-4.65	6.04E-06	1.34E-05	2.52
hsa-miR-513c-5p	0.2	0.22	4.64	6.43E-06	1.42E-05	2.46
hsa-miR-548o-5p	-0.19	1.42	-4.61	7.29E-06	1.60E-05	2.33
hsa-miR-589-5p	-0.27	3.73	-4.61	7.33E-06	1.61E-05	2.33
hsa-miR-548c-5p	-0.19	1.43	-4.6	7.49E-06	1.64E-05	2.31
hsa-miR-1226-3p	0.31	1.54	4.6	7.56E-06	1.65E-05	2.3
hsa-miR-369-5p	-0.4	7.21	-4.57	8.62E-06	1.88E-05	2.17
hsa-miR-3177-5p	0.13	0.29	4.56	9.13E-06	1.98E-05	2.12
hsa-miR-1229-3p	0.24	0.59	4.56	9.17E-06	1.99E-05	2.11
hsa-let-7f-2-3p	-0.25	5.39	-4.54	9.94E-06	2.15E-05	2.04
hsa-miR-4728-3p	0.36	1.56	4.53	1.04E-05	2.24E-05	2
hsa-miR-3679-5p	0.43	1.49	4.52	1.06E-05	2.29E-05	1.97
hsa-miR-496	0.35	2.76	4.5	1.16E-05	2.49E-05	1.89
hsa-miR-146a-5p	-0.62	10.53	-4.49	1.23E-05	2.63E-05	1.83
hsa-miR-1269b	0.59	0.41	4.47	1.34E-05	2.86E-05	1.75
hsa-miR-206	0.27	0.37	4.44	1.49E-05	3.18E-05	1.65
hsa-miR-590-3p	-0.33	7.08	-4.44	1.50E-05	3.19E-05	1.64
hsa-miR-582-5p	-0.28	7.67	-4.42	1.61E-05	3.43E-05	1.57
hsa-miR-4422	-0.13	0.36	-4.42	1.66E-05	3.52E-05	1.55
hsa-miR-1273h-3p	-0.14	0.38	-4.41	1.72E-05	3.63E-05	1.51
hsa-miR-3126-3p	0.15	0.54	4.4	1.75E-05	3.70E-05	1.49
hsa-miR-4755-5p	0.18	0.49	4.4	1.78E-05	3.75E-05	1.48
hsa-miR-7114-5p	0.23	0.36	4.4	1.81E-05	3.81E-05	1.46
hsa-miR-122b-5p	-0.13	0.25	-4.39	1.87E-05	3.91E-05	1.43
hsa-miR-1306-5p	0.41	3.55	4.38	1.91E-05	3.99E-05	1.41
hsa-miR-211-5p	-0.41	0.49	-4.38	1.95E-05	4.07E-05	1.39
hsa-miR-484	-0.34	9.4	-4.36	2.09E-05	4.35E-05	1.33
hsa-miR-943	0.1	0.28	4.36	2.12E-05	4.40E-05	1.31
hsa-miR-652-5p	0.45	5.92	4.35	2.17E-05	4.50E-05	1.29
hsa-miR-487a-5p	-0.34	2.87	-4.35	2.19E-05	4.53E-05	1.28
hsa-miR-592	0.88	6.16	4.35	2.23E-05	4.60E-05	1.26
hsa-miR-200b-3p	-0.52	13.65	-4.34	2.28E-05	4.70E-05	1.24
hsa-miR-548ad-5p	-0.13	0.68	-4.34	2.31E-05	4.76E-05	1.23
hsa-miR-200c-3p	-0.53	12.98	-4.34	2.32E-05	4.77E-05	1.22
hsa-miR-6757-3p	-0.1	0.32	-4.33	2.39E-05	4.89E-05	1.2
hsa-miR-4781-3p	-0.16	0.71	-4.33	2.40E-05	4.90E-05	1.19
hsa-miR-548b-5p	-0.14	0.53	-4.29	2.84E-05	5.80E-05	1.03
hsa-miR-6877-5p	0.13	0.34	4.28	2.90E-05	5.90E-05	1.01
hsa-miR-1843	-0.21	3.35	-4.27	3.07E-05	6.24E-05	0.95
hsa-miR-576-5p	-0.34	5.69	-4.26	3.13E-05	6.34E-05	0.94
hsa-miR-501-5p	0.42	3.22	4.24	3.48E-05	7.04E-05	0.84
hsa-miR-579-5p	-0.29	2.21	-4.23	3.56E-05	7.19E-05	0.81
hsa-miR-148a-3p	-0.45	10.78	-4.23	3.63E-05	7.32E-05	0.8
hsa-miR-16-5p	-0.39	13.98	-4.22	3.76E-05	7.57E-05	0.76
hsa-miR-941	0.54	6.12	4.21	3.95E-05	7.92E-05	0.72
hsa-miR-1245a	0.14	0.4	4.21	3.97E-05	7.95E-05	0.71
hsa-miR-4768-5p	0.1	0.28	4.16	4.71E-05	9.42E-05	0.55
hsa-miR-23a-3p	0.19	13.63	4.14	5.08E-05	0.000101338	0.47
hsa-miR-99b-5p	-0.29	11.29	-4.14	5.23E-05	0.000103997	0.45
hsa-miR-433-3p	-0.3	2.69	-4.12	5.62E-05	0.000111548	0.38
hsa-miR-320a-5p	-0.12	0.3	-4.11	5.76E-05	0.000114109	0.36
hsa-miR-654-3p	-0.37	5.94	-4.1	5.95E-05	0.000117719	0.32
hsa-miR-4783-3p	0.14	0.24	4.09	6.29E-05	0.000124104	0.27
hsa-miR-889-3p	-0.35	3.86	-4.09	6.37E-05	0.000125381	0.26
hsa-miR-4659b-3p	-0.11	0.26	-4.08	6.44E-05	0.000126531	0.25
hsa-miR-483-5p	0.88	1.38	4.08	6.55E-05	0.000128516	0.23
hsa-miR-330-3p	-0.28	4.23	-4.08	6.61E-05	0.000129293	0.22
hsa-miR-146b-3p	-0.31	2.01	-4.06	7.04E-05	0.00013752	0.16
hsa-miR-577	-0.45	3.34	-4.04	7.70E-05	0.000150116	0.08
hsa-miR-6852-5p	0.1	0.3	4.03	7.90E-05	0.000153745	0.05
hsa-miR-548az-5p	-0.18	0.57	-4.03	8.10E-05	0.000157252	0.03
hsa-miR-628-5p	-0.19	0.96	-4	8.93E-05	0.000172988	-0.06
hsa-miR-3928-3p	-0.11	0.4	-4	9.06E-05	0.000175171	-0.08
hsa-miR-3691-5p	0.14	0.4	3.97	0.000101954	0.000196728	-0.19
hsa-miR-651-5p	-0.38	4.24	-3.97	0.000102161	0.000196733	-0.19
hsa-miR-5010-3p	0.28	2.27	3.97	0.00010283	0.000197623	-0.2
hsa-miR-193b-3p	-0.32	8.88	-3.96	0.000105376	0.000202111	-0.22
hsa-miR-570-3p	-0.38	1.45	-3.95	0.000107885	0.000206511	-0.24
hsa-miR-1270	-0.2	0.91	-3.95	0.000109668	0.000209505	-0.26
hsa-miR-2467-5p	0.12	0.33	3.94	0.000111426	0.000212441	-0.27
hsa-miR-3661	0.1	0.25	3.91	0.000125063	0.000237967	-0.38
hsa-miR-4454	0.55	3.73	3.91	0.000126593	0.000240401	-0.39
hsa-miR-100-3p	-0.16	0.52	-3.9	0.00013064	0.000247596	-0.42
hsa-miR-3606-5p	-0.22	0.85	-3.89	0.000135065	0.000255478	-0.45
hsa-miR-432-3p	-0.19	0.95	-3.89	0.00013733	0.000259251	-0.47
hsa-miR-493-3p	0.52	4.86	3.88	0.000144478	0.000272209	-0.52
hsa-miR-18b-5p	0.38	1.88	3.88	0.000145024	0.000272703	-0.52
hsa-miR-181a-5p	-0.22	13.26	-3.87	0.000148441	0.000278582	-0.54
hsa-miR-3174	0.14	0.56	3.86	0.000155862	0.000291937	-0.59
hsa-miR-411-3p	-0.3	3.17	-3.86	0.000156423	0.000292417	-0.59
hsa-miR-556-3p	-0.36	3.13	-3.84	0.000164501	0.000306919	-0.64
hsa-miR-6502-5p	-0.08	0.27	-3.84	0.000169097	0.000314882	-0.67
hsa-miR-27b-5p	-0.32	5.28	-3.83	0.000169686	0.000315366	-0.67
hsa-miR-548ah-5p	0.35	0.23	3.83	0.000173164	0.000321207	-0.69
hsa-miR-500a-5p	0.36	2.93	3.82	0.000178582	0.000330619	-0.72
hsa-miR-3173-5p	-0.3	2.43	-3.81	0.000185065	0.000341707	-0.75
hsa-miR-3909	0.27	2.73	3.81	0.000185285	0.000341707	-0.75
hsa-miR-219a-1-3p	-0.16	0.95	-3.8	0.000191554	0.000352591	-0.79
hsa-miR-3144-5p	0.23	0.17	3.79	0.000201755	0.000370658	-0.83
hsa-miR-3613-3p	-0.27	2.07	-3.77	0.00021576	0.000395227	-0.9
hsa-miR-6774-3p	-0.14	0.58	-3.77	0.000215953	0.000395227	-0.9
hsa-miR-19b-3p	0.34	11.12	3.75	0.000231838	0.000423491	-0.97
hsa-miR-4714-3p	-0.09	0.38	-3.75	0.000234256	0.000427094	-0.98
hsa-miR-4753-3p	-0.07	0.23	-3.73	0.000255309	0.000464594	-1.06
hsa-miR-7705	0.35	3.58	3.72	0.000261725	0.000475369	-1.08
hsa-miR-30b-3p	-0.27	2.92	-3.71	0.000266556	0.000483227	-1.1
hsa-miR-221-5p	0.27	4.59	3.71	0.000267822	0.000484606	-1.1
hsa-miR-6511a-3p	-0.2	1.77	-3.7	0.00027799	0.000502057	-1.14
hsa-miR-655-3p	-0.26	1.4	-3.7	0.000280228	0.000505148	-1.14
hsa-miR-451a	-0.61	13.82	-3.69	0.000285435	0.000513569	-1.16
hsa-miR-2116-5p	-0.13	0.89	-3.69	0.000288842	0.000518725	-1.17
hsa-miR-548au-5p	-0.08	0.46	-3.69	0.00029241	0.000524152	-1.18
hsa-miR-203a-5p	0.46	3.61	3.68	0.000302679	0.000541546	-1.22
hsa-miR-6770-5p	0.13	0.72	3.66	0.00032762	0.00058508	-1.29
hsa-miR-3065-3p	-0.2	0.64	-3.65	0.000333927	0.000595234	-1.31
hsa-miR-494-3p	-0.37	2.71	-3.64	0.000346351	0.000616236	-1.34
hsa-miR-22-3p	-0.25	13.03	-3.64	0.000347413	0.00061654	-1.35
hsa-miR-2278	0.14	0.76	3.64	0.000347808	0.00061654	-1.35
hsa-miR-3130-3p	-0.12	0.44	-3.63	0.000367071	0.000649486	-1.4
hsa-miR-92b-3p	0.31	8.94	3.62	0.000378401	0.000668299	-1.43
hsa-miR-377-3p	-0.46	3.14	-3.6	0.000396215	0.000698474	-1.47
hsa-miR-3074-3p	-0.22	0.74	-3.6	0.000403525	0.000709532	-1.49
hsa-miR-4704-5p	0.52	0.3	3.6	0.000403967	0.000709532	-1.49
hsa-miR-1271-3p	0.14	0.51	3.6	0.000406864	0.000713313	-1.5
hsa-miR-5094	0.12	0.25	3.6	0.000409521	0.000716662	-1.5
hsa-miR-4467	0.22	0.46	3.59	0.000425635	0.000743504	-1.54
hsa-miR-190b-5p	-0.21	1.85	-3.58	0.000439019	0.000765489	-1.57
hsa-miR-339-3p	-0.28	6.54	-3.57	0.000446422	0.000776985	-1.58
hsa-miR-1248	0.39	1.04	3.56	0.000472357	0.000820634	-1.64
hsa-miR-6511b-3p	-0.21	2.12	-3.53	0.000509397	0.000883384	-1.71
hsa-miR-625-3p	-0.43	3.89	-3.52	0.000541152	0.00093676	-1.76
hsa-miR-4521	-0.53	2.61	-3.5	0.000574729	0.000993091	-1.82
hsa-miR-199a-5p	-0.36	10.2	-3.5	0.000576874	0.000995004	-1.82
hsa-miR-3651	0.24	0.91	3.5	0.000579937	0.000998491	-1.83
hsa-miR-191-5p	-0.27	13.64	-3.49	0.000593758	0.00102045	-1.85
hsa-miR-4448	-0.19	0.6	-3.49	0.000602097	0.00103294	-1.86
hsa-miR-619-5p	0.31	2.08	3.49	0.000604717	0.00103558	-1.87
hsa-miR-188-3p	0.17	0.65	3.48	0.000607522	0.00103853	-1.87
hsa-miR-125b-5p	-0.53	10.29	-3.48	0.000609075	0.00103933	-1.87
hsa-miR-4488	0.44	0.53	3.47	0.000633645	0.00107933	-1.91
hsa-miR-1285-3p	0.16	0.79	3.47	0.00063782	0.00108367	-1.92
hsa-miR-483-3p	0.92	3.11	3.47	0.000638448	0.00108367	-1.92
hsa-miR-3194-3p	-0.13	0.32	-3.46	0.000655114	0.00110999	-1.94
hsa-miR-3124-5p	-0.14	0.93	-3.46	0.000673689	0.00113945	-1.97
hsa-miR-544a	-0.14	0.68	-3.44	0.000719609	0.00121497	-2.03
hsa-miR-222-5p	0.36	2.7	3.44	0.000722691	0.00121803	-2.03
hsa-miR-12125	0.28	0.85	3.43	0.000735313	0.00123713	-2.05
hsa-miR-153-3p	-0.48	5.83	-3.42	0.000752898	0.0012645	-2.07
hsa-let-7d-3p	0.27	7.27	3.42	0.000763466	0.00128001	-2.08
hsa-miR-548e-3p	-0.16	1.05	-3.42	0.000765281	0.00128081	-2.09
hsa-miR-32-5p	-0.32	6.38	-3.4	0.000813485	0.00135912	-2.14
hsa-miR-219a-5p	-0.28	1.58	-3.39	0.000834191	0.00139128	-2.17
hsa-miR-627-5p	-0.2	1.06	-3.38	0.000877291	0.00146063	-2.21
hsa-miR-3127-5p	-0.15	0.66	-3.38	0.000884902	0.00147075	-2.22
hsa-miR-106b-5p	0.33	6.22	3.36	0.000930939	0.00154459	-2.27
hsa-miR-223-3p	0.45	10.77	3.35	0.000985061	0.00163156	-2.32
hsa-miR-5684	0.1	0.38	3.34	0.00101799	0.00168319	-2.35
hsa-miR-320b	0.25	4.8	3.33	0.00102928	0.00169893	-2.36
hsa-miR-4661-5p	0.16	0.51	3.33	0.00104946	0.00172926	-2.38
hsa-miR-5006-3p	0.1	0.3	3.32	0.0010834	0.00178212	-2.41
hsa-miR-1273h-5p	-0.09	0.34	-3.31	0.00110411	0.00181309	-2.43
hsa-miR-103a-3p	-0.19	11.06	-3.31	0.00110884	0.00181669	-2.43
hsa-miR-548at-5p	-0.11	0.72	-3.31	0.00111009	0.00181669	-2.43
hsa-miR-3913-5p	0.13	1.5	3.31	0.00111545	0.00182234	-2.44
hsa-let-7a-3p	-0.18	8.25	-3.3	0.00114252	0.0018634	-2.46
hsa-miR-629-3p	-0.28	3.71	-3.3	0.00116074	0.0018899	-2.48
hsa-miR-559	-0.1	0.41	-3.19	0.0016626	0.00270243	-2.81
hsa-miR-184	-0.26	0.49	-3.16	0.00183601	0.00297924	-2.9
hsa-miR-4636	-0.39	3.77	-3.16	0.00184171	0.00298345	-2.9
hsa-miR-656-3p	-0.36	2.81	-3.13	0.00199632	0.00322846	-2.98
hsa-miR-296-3p	0.29	0.94	3.13	0.0020321	0.00328079	-2.99
hsa-miR-486-5p	-0.41	3.58	-3.12	0.00205928	0.00331907	-3.01
hsa-miR-4796-3p	-0.08	0.36	-3.12	0.0020686	0.0033285	-3.01
hsa-miR-1277-3p	-0.29	3.94	-3.1	0.00218694	0.00351302	-3.06
hsa-miR-6516-5p	0.12	0.77	3.1	0.0022527	0.0036126	-3.09
hsa-miR-9985	-0.06	0.3	-3.07	0.00240775	0.00385481	-3.15
hsa-miR-210-3p	0.35	4.81	3.07	0.00246834	0.00394523	-3.17
hsa-miR-369-3p	-0.32	5.61	-3.05	0.00257735	0.00411261	-3.21
hsa-miR-203b-5p	-0.28	1.74	-3.05	0.00261035	0.00415835	-3.22
hsa-miR-548z	-0.18	1.93	-3.03	0.00274418	0.0043643	-3.27
hsa-miR-3129-3p	0.07	0.26	3.01	0.00300319	0.0047683	-3.35
hsa-miR-185-3p	-0.2	1.67	-3	0.00304748	0.00483063	-3.37
hsa-miR-548h-3p	-0.18	1.93	-2.99	0.00312968	0.00495275	-3.39
hsa-miR-1284	-0.18	1.46	-2.98	0.00321874	0.00508529	-3.42
hsa-miR-939-5p	-0.08	0.3	-2.96	0.00345996	0.0054574	-3.48
hsa-miR-708-3p	0.21	1.05	2.93	0.00376378	0.00592687	-3.56
hsa-miR-103a-2-5p	-0.22	2.75	-2.93	0.00379629	0.00596827	-3.57
hsa-miR-1304-3p	0.31	2.54	2.91	0.00406192	0.00637543	-3.63
hsa-miR-200b-5p	-0.4	6.65	-2.91	0.00408212	0.00639666	-3.63
hsa-miR-155-3p	0.09	0.3	2.89	0.00426305	0.00666928	-3.67
hsa-miR-4676-5p	-0.1	0.46	-2.89	0.00427733	0.00668072	-3.68
hsa-miR-425-3p	-0.21	8.16	-2.89	0.0043026	0.00670926	-3.68
hsa-miR-600	-0.08	0.35	-2.88	0.00445036	0.0069284	-3.71
hsa-miR-29a-5p	-0.18	4.48	-2.87	0.00450165	0.00699689	-3.72
hsa-miR-548k	-0.22	4.59	-2.85	0.00484551	0.00751916	-3.79
hsa-miR-615-3p	0.62	1.59	2.85	0.0048915	0.00756988	-3.8
hsa-miR-200a-3p	-0.37	13.63	-2.85	0.00489398	0.00756988	-3.8
hsa-miR-4795-3p	-0.06	0.29	-2.83	0.00511675	0.00790171	-3.84
hsa-miR-431-3p	-0.13	0.91	-2.82	0.0052434	0.00808428	-3.86
hsa-miR-4286	0.1	0.42	2.79	0.00585387	0.00901102	-3.96
hsa-miR-4697-3p	0.12	0.21	2.78	0.00602579	0.00926079	-3.99
hsa-miR-23c	-0.2	1.35	-2.77	0.00606698	0.00930917	-3.99
hsa-miR-15b-5p	-0.36	10.6	-2.77	0.00612852	0.00938858	-4
hsa-miR-134-5p	-0.25	3.06	-2.77	0.00615106	0.00940808	-4.01
hsa-let-7i-3p	-0.25	6.11	-2.76	0.0063573	0.00970805	-4.04
hsa-miR-888-5p	-0.11	0.21	-2.75	0.00644001	0.00981871	-4.05
hsa-miR-9986	0.21	1.21	2.75	0.00656084	0.00998706	-4.07
hsa-miR-3928-5p	-0.06	0.29	-2.73	0.006987	0.0106189	-4.12
hsa-miR-370-3p	0.24	1.78	2.72	0.0071135	0.0107941	-4.14
hsa-miR-125a-3p	-0.19	2.54	-2.72	0.00718347	0.010883	-4.15
hsa-miR-4804-3p	0.07	0.26	2.71	0.00738433	0.0111697	-4.17
hsa-miR-3065-5p	-0.13	0.58	-2.7	0.00755271	0.0114064	-4.19
hsa-miR-500b-5p	0.21	2.37	2.68	0.00801207	0.0120811	-4.25
hsa-miR-676-3p	-0.26	1.23	-2.65	0.00870381	0.0131035	-4.32
hsa-miR-200a-5p	-0.32	7.73	-2.65	0.00877628	0.0131919	-4.33
hsa-miR-362-5p	0.28	7.37	2.65	0.00879256	0.0131957	-4.33
hsa-miR-151a-5p	-0.15	12.15	-2.64	0.0089398	0.0133957	-4.34
hsa-miR-502-5p	0.21	2.16	2.62	0.00941306	0.0140829	-4.39
hsa-miR-4425	-0.08	0.4	-2.61	0.00969687	0.0144849	-4.42
hsa-miR-668-3p	0.15	1.12	2.61	0.00971453	0.0144887	-4.42
hsa-miR-4704-3p	0.22	0.12	2.59	0.0102673	0.0152846	-4.47
hsa-miR-548aq-3p	0.08	0.26	2.59	0.01028	0.0152846	-4.47
hsa-miR-3157-5p	-0.16	2.02	-2.59	0.0103154	0.0153134	-4.47
hsa-miR-33a-5p	0.29	8.85	2.59	0.0104416	0.0154769	-4.48
hsa-miR-181a-2-3p	0.22	6.02	2.58	0.0107097	0.0158496	-4.51
hsa-miR-95-3p	0.27	7.67	2.55	0.0114343	0.0168959	-4.57
hsa-miR-128-1-5p	0.16	1.42	2.54	0.0119612	0.0176474	-4.61
hsa-miR-891a-5p	-0.18	0.39	-2.53	0.0122906	0.0181056	-4.63
hsa-miR-3129-5p	0.07	0.36	2.53	0.0123508	0.0181662	-4.63
hsa-miR-663b	-0.3	2.52	-2.52	0.0126951	0.018644	-4.66
hsa-miR-3664-3p	-0.19	1.67	-2.51	0.0127392	0.0186802	-4.66
hsa-miR-1304-5p	0.12	0.4	2.51	0.0128975	0.0188835	-4.67
hsa-miR-1250-5p	-0.13	0.98	-2.51	0.0130193	0.0190328	-4.68
hsa-miR-6715b-3p	0.1	0.41	2.49	0.0135497	0.019778	-4.72
hsa-miR-3614-5p	-0.22	1.63	-2.49	0.0136918	0.0199551	-4.73
hsa-miR-221-3p	0.19	10.52	2.49	0.0137614	0.0200261	-4.73
hsa-miR-942-3p	0.26	2.33	2.48	0.0138233	0.0200857	-4.73
hsa-miR-1234-3p	-0.1	0.67	-2.48	0.0139789	0.020281	-4.74
hsa-miR-382-5p	-0.23	5.13	-2.48	0.0140219	0.0203127	-4.75
hsa-miR-10395-3p	-0.19	2.4	-2.45	0.0150136	0.0217165	-4.81
hsa-miR-491-5p	-0.15	4.02	-2.45	0.0150371	0.0217177	-4.81
hsa-miR-556-5p	-0.14	1.15	-2.43	0.0159483	0.0229991	-4.86
hsa-miR-1913	0.06	0.28	2.43	0.0159921	0.0230277	-4.86
hsa-miR-6513-5p	-0.13	1.76	-2.42	0.0162693	0.0233916	-4.88
hsa-miR-6764-5p	0.07	0.42	2.4	0.0172405	0.024751	-4.93
hsa-let-7f-5p	-0.14	14.01	-2.4	0.0175322	0.0251321	-4.94
hsa-miR-409-5p	0.15	1.45	2.39	0.0176823	0.0253094	-4.95
hsa-miR-505-5p	0.19	3.57	2.38	0.0181198	0.0258969	-4.97
hsa-miR-3667-3p	-0.16	0.7	-2.38	0.0182552	0.0260517	-4.98
hsa-miR-548d-3p	-0.09	0.44	-2.38	0.0185051	0.0263691	-4.99
hsa-miR-769-3p	0.17	4.4	2.35	0.0195352	0.0277956	-5.04
hsa-miR-34a-3p	0.16	1.81	2.34	0.0201404	0.0286143	-5.07
hsa-miR-340-5p	-0.16	7.15	-2.32	0.0214766	0.0304675	-5.12
hsa-miR-548w	-0.13	1.75	-2.31	0.0220486	0.0312328	-5.15
hsa-miR-3605-3p	0.11	2.99	2.3	0.0222427	0.0314612	-5.15
hsa-miR-6820-5p	0.06	0.26	2.3	0.0224145	0.0316576	-5.16
hsa-miR-98-5p	0.17	9.86	2.3	0.0226654	0.0319649	-5.17
hsa-miR-656-5p	-0.06	0.34	-2.29	0.0229104	0.032263	-5.18
hsa-miR-4708-3p	-0.1	0.83	-2.29	0.0233122	0.0327806	-5.19
hsa-miR-4440	0.13	0.64	2.28	0.0234893	0.0329813	-5.2
hsa-miR-5697	-0.06	0.33	-2.27	0.0242007	0.0339306	-5.23
hsa-miR-548as-5p	-0.04	0.24	-2.24	0.0260887	0.0365241	-5.29
hsa-let-7d-5p	-0.12	11.15	-2.24	0.0262126	0.0366441	-5.3
hsa-miR-6824-3p	0.05	0.26	2.24	0.0262715	0.036673	-5.3
hsa-miR-27a-3p	0.11	15.11	2.23	0.0266219	0.0370984	-5.31
hsa-miR-6724-5p	-0.16	1.46	-2.23	0.0266536	0.0370984	-5.31
hsa-miR-127-3p	-0.24	10.38	-2.22	0.0272932	0.0379336	-5.33
hsa-miR-429	-0.3	13.16	-2.22	0.0277068	0.0384528	-5.34
hsa-miR-4423-5p	-0.25	1.08	-2.21	0.028492	0.0394853	-5.37
hsa-miR-5699-3p	-0.09	0.81	-2.2	0.0286867	0.0396977	-5.37
hsa-miR-6802-3p	-0.06	0.42	-2.2	0.0289906	0.0400605	-5.38
hsa-let-7f-1-3p	0.14	6.28	2.19	0.02942	0.0405954	-5.4
hsa-miR-2110	-0.17	4.87	-2.19	0.0297976	0.0410573	-5.41
hsa-let-7e-5p	0.22	9.09	2.18	0.0303236	0.0417222	-5.42
hsa-miR-3609	0.07	0.32	2.18	0.0306393	0.0420961	-5.43
hsa-miR-6514-5p	0.04	0.32	2.18	0.0307717	0.0422175	-5.44
hsa-miR-616-5p	-0.05	0.39	-2.17	0.0310794	0.0425787	-5.44
hsa-miR-3944-3p	0.09	0.51	2.16	0.0317439	0.0434271	-5.46
hsa-miR-107	-0.22	5.79	-2.16	0.0321749	0.043954	-5.47
hsa-miR-766-5p	-0.07	0.64	-2.16	0.0322601	0.0440077	-5.48
hsa-let-7i-5p	-0.13	13.36	-2.14	0.0332276	0.0452631	-5.5
hsa-miR-548am-5p	-0.08	0.51	-2.13	0.0345275	0.0469672	-5.53
hsa-miR-3126-5p	0.06	0.32	2.12	0.0352711	0.0479108	-5.55
hsa-miR-744-3p	0.17	4.11	2.1	0.0365929	0.0496359	-5.58
hsa-miR-6770-3p	0.04	0.23	2.1	0.037007	0.0501267	-5.59
hsa-miR-3139	0.06	0.38	2.09	0.038001	0.0514005	-5.62
hsa-miR-339-5p	-0.28	5.77	-2.08	0.0386273	0.0521741	-5.63
hsa-miR-205-5p	0.3	0.25	2.08	0.0388761	0.0524362	-5.64
hsa-miR-6842-3p	0.13	1.54	2.08	0.0389759	0.052497	-5.64
hsa-miR-889-5p	-0.09	0.86	-2.08	0.0392835	0.0527791	-5.65
hsa-miR-758-3p	0.17	2.36	2.08	0.0392954	0.0527791	-5.65
hsa-miR-1301-3p	0.3	4.84	2.07	0.0398664	0.0534712	-5.66
hsa-miR-6501-5p	-0.09	0.66	-2.06	0.0408641	0.0547328	-5.68
hsa-miR-2114-5p	-0.1	0.25	-2.05	0.0416078	0.0556512	-5.69
hsa-miR-3940-3p	0.12	0.82	2.05	0.0416726	0.0556601	-5.7
hsa-miR-5001-3p	0.13	1.8	2.04	0.0431034	0.0574912	-5.72
hsa-miR-423-3p	0.15	11.72	2.03	0.043419	0.0578317	-5.73
hsa-miR-370-5p	-0.08	0.77	-2.03	0.0436355	0.0579779	-5.73
hsa-miR-33b-5p	0.1	0.52	2.03	0.0436497	0.0579779	-5.74
hsa-miR-365a-5p	0.05	0.28	2.03	0.0438928	0.0582201	-5.74
hsa-miR-4796-5p	-0.06	0.41	-2.02	0.0445814	0.0589734	-5.75
hsa-miR-548ab	-0.04	0.24	-2.02	0.0446035	0.0589734	-5.75
hsa-miR-4659a-3p	-0.13	1.37	-2.02	0.0446451	0.0589734	-5.75
hsa-miR-597-3p	0.06	0.44	2.02	0.0452108	0.0596384	-5.76
hsa-miR-15b-3p	0.18	5.57	2.01	0.0455613	0.0600183	-5.77
hsa-miR-193a-5p	-0.17	6.52	-2.01	0.0459668	0.0604694	-5.78
hsa-miR-3127-3p	0.09	0.54	2	0.0463742	0.0609217	-5.79
hsa-miR-34a-5p	0.16	13.09	2	0.0466648	0.0612196	-5.79
hsa-let-7c-3p	-0.12	0.68	-2	0.0470083	0.061586	-5.8
hsa-miR-93-3p	0.17	3.63	1.99	0.0475933	0.0622674	-5.81
hsa-miR-1973	0.13	0.38	1.98	0.0496177	0.0648275	-5.84
hsa-miR-103a-1-5p	-0.09	0.88	-1.97	0.0501327	0.0654113	-5.85
hsa-miR-4791	-0.06	0.54	-1.95	0.0523882	0.0682612	-5.89
hsa-miR-130b-5p	0.18	5.43	1.94	0.0533596	0.0694326	-5.9
hsa-miR-148a-5p	-0.19	2.27	-1.94	0.0541293	0.0703388	-5.92
hsa-miR-660-5p	-0.16	9.61	-1.93	0.0547001	0.0709843	-5.93
hsa-miR-7854-3p	0.08	0.59	1.93	0.0554636	0.0718779	-5.94
hsa-miR-98-3p	0.16	2.37	1.92	0.0559235	0.0723761	-5.94
hsa-miR-32-3p	-0.14	3.66	-1.92	0.0563047	0.0727712	-5.95
hsa-miR-4742-3p	-0.04	0.3	-1.91	0.0576342	0.0743892	-5.97
hsa-miR-34b-5p	0.16	2.1	1.91	0.0579138	0.0746497	-5.97
hsa-miR-6744-5p	-0.16	0.82	-1.9	0.0589027	0.0757975	-5.99
hsa-miR-1299	-0.17	0.72	-1.9	0.0589624	0.0757975	-5.99
hsa-miR-548o-3p	0.1	0.68	1.89	0.0605424	0.0777245	-6.01
hsa-miR-3150b-5p	-0.11	0.57	-1.88	0.0615553	0.0789191	-6.02
hsa-miR-6766-3p	-0.06	0.69	-1.88	0.0616499	0.0789349	-6.03
hsa-miR-4797-3p	0.05	0.32	1.87	0.0635657	0.0812108	-6.05
hsa-miR-374a-5p	-0.23	5.41	-1.87	0.0635968	0.0812108	-6.05
hsa-miR-548aa	-0.05	0.39	-1.86	0.0646022	0.0823849	-6.06
hsa-miR-671-3p	0.17	2.43	1.85	0.0660643	0.0840395	-6.08
hsa-miR-4802-3p	-0.09	0.94	-1.85	0.0660772	0.0840395	-6.08
hsa-miR-3130-5p	0.15	2.66	1.85	0.0661625	0.0840395	-6.08
hsa-miR-20b-3p	0.09	0.27	1.85	0.0665177	0.084379	-6.09
hsa-miR-212-5p	-0.21	1.05	-1.81	0.071298	0.0903234	-6.15
hsa-let-7b-3p	-0.15	5.14	-1.81	0.0714645	0.0904149	-6.15
hsa-miR-212-3p	-0.13	5.25	-1.81	0.0718808	0.0908217	-6.15
hsa-miR-455-5p	0.14	6.31	1.81	0.0719987	0.0908509	-6.15
hsa-miR-3605-5p	-0.09	1.52	-1.8	0.0739434	0.0931823	-6.18
hsa-miR-499b-5p	0.04	0.24	1.79	0.0749343	0.0943071	-6.19
hsa-miR-25-3p	0.14	10.28	1.79	0.0756002	0.0950204	-6.19
hsa-miR-2277-3p	-0.11	2.32	-1.74	0.0834418	0.104739	-6.28
hsa-miR-940	0.19	3.37	1.74	0.0835561	0.104746	-6.28
hsa-miR-7846-3p	0.06	0.39	1.71	0.0880865	0.110281	-6.32
hsa-miR-629-5p	-0.14	2.44	-1.71	0.0882932	0.110395	-6.32
hsa-miR-4767	-0.05	0.35	-1.71	0.0885617	0.110587	-6.32
hsa-miR-652-3p	-0.13	10.19	-1.7	0.0902963	0.112606	-6.34
hsa-miR-6743-3p	0.04	0.33	1.69	0.091985	0.114563	-6.35
hsa-miR-4473	0.16	2.52	1.68	0.0948458	0.117973	-6.38
hsa-miR-502-3p	-0.15	3.8	-1.67	0.0956329	0.118798	-6.39
hsa-miR-6820-3p	0.04	0.27	1.67	0.0973402	0.120762	-6.4
hsa-miR-4684-3p	-0.11	0.96	-1.64	0.103507	0.128247	-6.45
hsa-miR-532-5p	0.15	10.41	1.62	0.107427	0.132933	-6.48
hsa-miR-380-5p	-0.04	0.33	-1.6	0.111793	0.138156	-6.51
hsa-miR-1273c	-0.08	1.28	-1.6	0.111946	0.138168	-6.51
hsa-miR-4708-5p	0.05	0.33	1.59	0.112401	0.138551	-6.51
hsa-miR-625-5p	-0.17	7.65	-1.58	0.114821	0.141352	-6.53
hsa-miR-142-3p	-0.22	7.06	-1.58	0.115218	0.141659	-6.53
hsa-miR-320c	0.11	2.56	1.56	0.119212	0.146382	-6.56
hsa-miR-363-3p	-0.24	5.59	-1.55	0.12205	0.149675	-6.58
hsa-miR-3158-3p	0.06	0.41	1.54	0.125934	0.154241	-6.6
hsa-miR-217-3p	0.05	0.27	1.54	0.1262	0.15437	-6.61
hsa-miR-579-3p	-0.07	0.77	-1.53	0.127864	0.156206	-6.62
hsa-miR-3613-5p	-0.14	8.31	-1.53	0.128163	0.156372	-6.62
hsa-miR-362-3p	-0.14	1.79	-1.52	0.129572	0.15789	-6.63
hsa-miR-148b-5p	0.08	0.87	1.49	0.137478	0.167311	-6.67
hsa-miR-141-3p	-0.22	10.08	-1.47	0.142376	0.173053	-6.7
hsa-miR-582-3p	0.07	0.72	1.47	0.14385	0.174623	-6.71
hsa-miR-5580-3p	-0.05	0.41	-1.46	0.144704	0.175437	-6.71
hsa-miR-1278	-0.03	0.31	-1.46	0.145549	0.176239	-6.72
hsa-miR-340-3p	0.11	5.28	1.45	0.148653	0.179771	-6.73
hsa-miR-874-3p	-0.16	5.46	-1.45	0.149551	0.180628	-6.74
hsa-miR-942-5p	-0.16	4.98	-1.44	0.150508	0.181557	-6.74
hsa-miR-141-5p	-0.16	5.32	-1.44	0.151284	0.182263	-6.75
hsa-miR-10a-3p	-0.15	6.32	-1.43	0.155463	0.187063	-6.77
hsa-miR-323b-3p	0.15	2.09	1.42	0.158646	0.190654	-6.78
hsa-miR-4999-3p	-0.07	0.24	-1.41	0.160918	0.193142	-6.79
hsa-miR-3158-5p	-0.05	0.63	-1.4	0.161668	0.193799	-6.8
hsa-miR-4732-3p	0.05	0.26	1.39	0.164671	0.197152	-6.81
hsa-miR-34c-5p	0.11	2.14	1.39	0.166576	0.199186	-6.82
hsa-miR-4685-3p	0.08	1.25	1.39	0.167627	0.200192	-6.82
hsa-miR-219b-5p	0.07	1.28	1.38	0.169444	0.20211	-6.83
hsa-miR-548s	0.1	1.84	1.37	0.173169	0.206297	-6.85
hsa-miR-10399-3p	0.11	2.59	1.35	0.17703	0.210635	-6.87
hsa-miR-374b-5p	-0.11	6.73	-1.34	0.183295	0.21782	-6.89
hsa-miR-16-2-3p	-0.11	4.78	-1.33	0.186092	0.220869	-6.9
hsa-miR-10527-5p	-0.08	1.9	-1.32	0.186925	0.221584	-6.91
hsa-miR-214-3p	-0.14	8.8	-1.32	0.187237	0.221679	-6.91
hsa-miR-200c-5p	-0.16	4.15	-1.32	0.188456	0.222847	-6.91
hsa-miR-374a-3p	-0.11	4.64	-1.31	0.192583	0.227447	-6.93
hsa-miR-324-5p	-0.1	5.71	-1.31	0.193202	0.227898	-6.93
hsa-miR-4785	0.03	0.34	1.28	0.20373	0.240021	-6.97
hsa-miR-122-5p	0.08	0.34	1.22	0.224796	0.264514	-7.04
hsa-miR-541-5p	0.04	0.32	1.2	0.232153	0.272836	-7.06
hsa-miR-196b-5p	0.19	11.64	1.2	0.232581	0.273005	-7.07
hsa-miR-744-5p	0.1	5.9	1.2	0.233171	0.273364	-7.07
hsa-miR-4474-3p	0.08	1.58	1.19	0.235651	0.275849	-7.07
hsa-miR-223-5p	0.13	3.29	1.19	0.235867	0.275849	-7.08
hsa-miR-3188	0.06	0.65	1.19	0.2365	0.275945	-7.08
hsa-miR-548n	0.05	0.69	1.19	0.236524	0.275945	-7.08
hsa-miR-3157-3p	-0.04	0.64	-1.16	0.24563	0.28622	-7.1
hsa-miR-6761-5p	0.03	0.36	1.12	0.265339	0.308811	-7.16
hsa-miR-6804-5p	0.03	0.28	1.11	0.266982	0.310346	-7.16
hsa-miR-5586-5p	0.02	0.23	1.11	0.269929	0.313392	-7.17
hsa-miR-1255a	-0.07	0.53	-1.1	0.27461	0.318441	-7.18
hsa-miR-377-5p	-0.1	1.84	-1.09	0.278837	0.322953	-7.19
hsa-miR-485-3p	-0.1	2.33	-1.08	0.27946	0.323012	-7.19
hsa-miR-6887-3p	-0.04	0.3	-1.08	0.279562	0.323012	-7.19
hsa-miR-224-3p	0.09	3.86	1.08	0.280022	0.323154	-7.2
hsa-miR-539-3p	-0.07	0.74	-1.07	0.284663	0.328115	-7.21
hsa-miR-3688-3p	-0.04	0.78	-1.06	0.292079	0.336107	-7.22
hsa-miR-590-5p	0.08	1.47	1.06	0.292297	0.336107	-7.22
hsa-miR-4677-5p	0.04	0.79	1.03	0.302053	0.346909	-7.25
hsa-miR-423-5p	0.09	6.53	1.03	0.305212	0.350118	-7.25
hsa-miR-2116-3p	0.07	1.48	0.99	0.32409	0.371329	-7.29
hsa-miR-655-5p	-0.03	0.35	-0.98	0.329247	0.376788	-7.3
hsa-miR-4804-5p	0.04	0.4	0.98	0.330211	0.37712	-7.31
hsa-miR-548j-5p	-0.08	1.61	-0.98	0.330324	0.37712	-7.31
hsa-miR-3615	-0.11	4.63	-0.97	0.334839	0.38182	-7.31
hsa-miR-151a-3p	-0.11	6.73	-0.96	0.335911	0.382588	-7.32
hsa-miR-1266-5p	-0.06	0.96	-0.95	0.344652	0.392077	-7.33
hsa-miR-1291	-0.13	2.02	-0.94	0.346356	0.393549	-7.34
hsa-miR-758-5p	-0.03	0.55	-0.9	0.366836	0.416326	-7.37
hsa-miR-1301-5p	-0.1	0.14	-0.9	0.368214	0.417396	-7.38
hsa-miR-1303	0.1	3.28	0.9	0.370585	0.419588	-7.38
hsa-miR-374b-3p	-0.06	4.19	-0.9	0.371027	0.419593	-7.38
hsa-miR-144-5p	0.07	0.88	0.84	0.399289	0.451022	-7.42
hsa-miR-203a-3p	0.13	10.04	0.84	0.401951	0.453495	-7.43
hsa-miR-365a-3p	-0.08	4.95	-0.84	0.40401	0.455282	-7.43
hsa-miR-365b-3p	-0.08	4.95	-0.83	0.405787	0.456749	-7.43
hsa-miR-22-5p	-0.06	7.06	-0.83	0.409213	0.460065	-7.44
hsa-miR-1296-5p	-0.07	6.27	-0.82	0.410412	0.460358	-7.44
hsa-miR-3944-5p	-0.04	0.77	-0.82	0.410434	0.460358	-7.44
hsa-miR-409-3p	0.08	5.99	0.82	0.413476	0.463229	-7.45
hsa-miR-191-3p	0.1	4.2	0.81	0.417678	0.466906	-7.45
hsa-miR-197-5p	0.02	0.36	0.81	0.417733	0.466906	-7.45
hsa-miR-4638-3p	0.02	0.47	0.81	0.420591	0.469554	-7.46
hsa-miR-767-5p	-0.13	0.93	-0.79	0.427954	0.477219	-7.47
hsa-miR-4707-3p	0.07	0.41	0.79	0.432874	0.482145	-7.47
hsa-miR-494-5p	0.04	0.88	0.76	0.447753	0.498139	-7.49
hsa-miR-185-5p	0.05	9.05	0.75	0.453013	0.503406	-7.5
hsa-miR-767-3p	0.07	0.35	0.75	0.454589	0.504572	-7.5
hsa-miR-643	-0.03	1.3	-0.74	0.459329	0.509244	-7.51
hsa-miR-376b-3p	-0.08	6.16	-0.74	0.460835	0.510324	-7.51
hsa-miR-99b-3p	-0.08	5.34	-0.72	0.471138	0.521131	-7.52
hsa-miR-216a-5p	0.06	0.9	0.71	0.476999	0.527007	-7.53
hsa-miR-1306-3p	0.06	1.29	0.71	0.478885	0.528481	-7.53
hsa-miR-382-3p	-0.07	2.93	-0.7	0.486153	0.535886	-7.54
hsa-miR-181a-3p	0.05	6.09	0.69	0.490615	0.540183	-7.54
hsa-miR-181b-5p	0.04	10.16	0.65	0.517119	0.568712	-7.57
hsa-miR-1197	0.03	0.6	0.64	0.520242	0.571492	-7.57
hsa-miR-769-5p	0.04	4.08	0.64	0.524268	0.575255	-7.58
hsa-miR-500a-3p	-0.06	3.84	-0.64	0.52535	0.57541	-7.58
hsa-miR-12136	-0.09	7.27	-0.64	0.525609	0.57541	-7.58
hsa-miR-548ay-5p	-0.03	1.56	-0.63	0.527448	0.576764	-7.58
hsa-miR-6803-3p	0.03	1.04	0.62	0.533706	0.582943	-7.59
hsa-miR-148b-3p	-0.05	7.76	-0.62	0.536381	0.585198	-7.59
hsa-miR-505-3p	-0.05	5.74	-0.62	0.539269	0.587681	-7.59
hsa-miR-330-5p	-0.04	4.21	-0.61	0.540966	0.58886	-7.59
hsa-miR-15a-3p	-0.04	1.84	-0.6	0.549311	0.597266	-7.6
hsa-miR-532-3p	-0.06	5.07	-0.59	0.555689	0.603518	-7.61
hsa-miR-24-3p	-0.06	12.95	-0.56	0.574069	0.622774	-7.62
hsa-miR-345-5p	0.05	8.77	0.56	0.576482	0.624685	-7.63
hsa-miR-6716-3p	-0.01	0.31	-0.55	0.580191	0.627995	-7.63
hsa-miR-499a-5p	-0.07	6.8	-0.55	0.585983	0.633548	-7.63
hsa-miR-181b-2-3p	0.02	0.71	0.53	0.595212	0.642803	-7.64
hsa-miR-433-5p	-0.02	0.67	-0.53	0.598718	0.645862	-7.64
hsa-miR-1277-5p	0.04	1.84	0.53	0.59972	0.646215	-7.64
hsa-miR-3684	-0.02	0.61	-0.51	0.61084	0.657458	-7.65
hsa-miR-576-3p	-0.02	0.84	-0.5	0.620572	0.667185	-7.66
hsa-miR-193a-3p	-0.04	4.82	-0.48	0.635065	0.682002	-7.67
hsa-miR-4683	-0.02	0.82	-0.47	0.640549	0.687122	-7.67
hsa-miR-128-3p	-0.03	7.88	-0.47	0.641585	0.687464	-7.67
hsa-miR-641	-0.05	3.39	-0.46	0.643929	0.688821	-7.67
hsa-miR-146a-3p	-0.05	1.16	-0.46	0.644288	0.688821	-7.68
hsa-miR-210-5p	0.04	1.97	0.45	0.652716	0.697054	-7.68
hsa-miR-380-3p	-0.03	1.1	-0.43	0.665239	0.70956	-7.69
hsa-miR-4701-5p	0.02	0.68	0.43	0.665906	0.70956	-7.69
hsa-miR-487a-3p	-0.03	2.64	-0.41	0.680999	0.724836	-7.7
hsa-miR-217-5p	0.02	0.36	0.41	0.685537	0.728858	-7.7
hsa-miR-4775	0.01	0.5	0.4	0.687963	0.730628	-7.7
hsa-miR-10399-5p	-0.02	0.75	-0.4	0.693234	0.735411	-7.7
hsa-miR-7977	-0.03	2.76	-0.39	0.69576	0.737275	-7.71
hsa-miR-3934-5p	0.01	0.36	0.37	0.713955	0.75572	-7.71
hsa-miR-3194-5p	0.01	0.32	0.36	0.720142	0.761429	-7.72
hsa-miR-454-3p	0.03	6.54	0.34	0.735062	0.776348	-7.72
hsa-miR-5585-3p	0.01	0.32	0.33	0.741014	0.781774	-7.73
hsa-miR-105-5p	0.03	0.43	0.33	0.742725	0.782718	-7.73
hsa-miR-196b-3p	0.04	1.86	0.32	0.7474	0.78678	-7.73
hsa-miR-203b-3p	-0.03	1.25	-0.31	0.756365	0.795345	-7.73
hsa-miR-874-5p	-0.02	1.94	-0.31	0.757957	0.796146	-7.73
hsa-miR-654-5p	0.03	3.58	0.3	0.766238	0.803963	-7.74
hsa-miR-134-3p	-0.02	2.08	-0.29	0.771256	0.808344	-7.74
hsa-miR-4787-3p	0.02	0.79	0.29	0.773205	0.809501	-7.74
hsa-miR-664b-3p	0.02	3.22	0.28	0.777366	0.81297	-7.74
hsa-miR-320a-3p	-0.02	10.76	-0.27	0.785292	0.820365	-7.74
hsa-miR-29a-3p	0.02	12.56	0.26	0.792071	0.826547	-7.75
hsa-miR-153-5p	-0.03	1.58	-0.26	0.793293	0.826922	-7.75
hsa-miR-320d	0.02	1.67	0.25	0.799483	0.832469	-7.75
hsa-miR-490-3p	-0.05	1.63	-0.25	0.801137	0.833287	-7.75
hsa-miR-144-3p	0.04	2.66	0.24	0.808527	0.840062	-7.75
hsa-miR-660-3p	0.01	1.42	0.23	0.816777	0.84693	-7.76
hsa-miR-10a-5p	-0.02	13.12	-0.23	0.817209	0.84693	-7.76
hsa-miR-3131	0.02	0.47	0.23	0.817787	0.84693	-7.76
hsa-miR-3611	-0.01	0.32	-0.23	0.82192	0.850292	-7.76
hsa-miR-3064-5p	-0.01	0.91	-0.22	0.823012	0.850505	-7.76
hsa-miR-331-5p	0.01	2.48	0.21	0.830614	0.857437	-7.76
hsa-miR-1294	0.01	1.81	0.2	0.837791	0.863916	-7.76
hsa-miR-6744-3p	-0.01	0.22	-0.2	0.839589	0.86484	-7.76
hsa-miR-425-5p	-0.02	11.02	-0.2	0.841622	0.86575	-7.76
hsa-miR-125b-1-3p	-0.02	3.3	-0.2	0.842278	0.86575	-7.76
hsa-miR-3690	-0.01	0.9	-0.16	0.872606	0.895963	-7.77
hsa-miR-20b-5p	-0.02	3.8	-0.15	0.878753	0.90131	-7.77
hsa-let-7a-2-3p	-0.01	1.87	-0.15	0.880986	0.902634	-7.77
hsa-miR-548l	-0.01	1.29	-0.13	0.897524	0.918597	-7.77
hsa-miR-544b	0.01	0.22	0.12	0.901944	0.922137	-7.77
hsa-miR-561-3p	0	0.29	-0.12	0.905032	0.924078	-7.78
hsa-miR-589-3p	0.01	2.31	0.12	0.90577	0.924078	-7.78
hsa-miR-499a-3p	0	0.27	0.11	0.91445	0.931943	-7.78
hsa-miR-3136-5p	0	0.58	0.1	0.917521	0.93408	-7.78
hsa-miR-6500-3p	0	0.44	0.1	0.922615	0.937544	-7.78
hsa-miR-3064-3p	0	0.28	-0.1	0.92288	0.937544	-7.78
hsa-miR-320e	0	0.59	0.09	0.927638	0.941381	-7.78
hsa-miR-214-5p	0.01	6.94	0.08	0.936434	0.949303	-7.78
hsa-miR-1307-3p	0.01	8.97	0.07	0.941334	0.953263	-7.78
hsa-miR-548d-5p	0	2.88	0.07	0.945729	0.956703	-7.78
hsa-miR-154-3p	0	2.28	-0.06	0.951328	0.961352	-7.78
hsa-miR-127-5p	0	0.73	-0.05	0.957323	0.966392	-7.78
hsa-miR-548e-5p	0	0.29	-0.05	0.960083	0.96816	-7.78
hsa-miR-33b-3p	-0.01	3.44	-0.04	0.969818	0.97692	-7.78
hsa-miR-4717-3p	0	0.31	0.04	0.970808	0.97692	-7.78
hsa-miR-501-3p	0	3.56	0.04	0.971966	0.97706	-7.78
hsa-miR-1537-3p	0	2.9	0.03	0.978002	0.982099	-7.78
hsa-miR-490-5p	0	1.6	-0.02	0.986324	0.98942	-7.78
hsa-miR-4762-5p	0	0.25	0.01	0.996014	0.997409	-7.78
hsa-miR-412-5p	0	2.8	0	0.996369	0.997409	-7.78
hsa-miR-335-5p	0	6.01	0	0.99743	0.99743	-7.78
