# Supplementary material for: Cell‐Selective Delivery of RIBOTACs via an Anti‐EGFR Nanobody for Pancreatic Cancer Treatment
Source: Adv Sci (Weinh). 2026 Jul 16:e76575. Online ahead of print. doi: 10.1002/advs.76575 (PMC13373894; doi:10.1002/advs.76575)
Supplement: Supplementary file 3 — Supporting File 3: advs76575‐sup‐0003‐TableS2.xlsx. [file ADVS-9999-e76575-s001.xlsx]

## Sheet: Table S2 
Gene ID	Log2(Fold Change)	Average Expression	t statistic	p-value	Adjusted p-value	Log-odds of DE
hsa-miR-21-5p	3.28	13.76	27.02	4.44E-84	2.92E-81	181.21
hsa-miR-375	-5.09	10.71	-26.26	2.33E-81	7.65E-79	174.96
hsa-miR-21-3p	2.65	10.66	25.32	5.50E-78	1.20E-75	167.21
hsa-miR-196a-5p	4.77	4.39	25.08	4.26E-77	6.99E-75	165.17
hsa-miR-130b-3p	2.02	7.03	24.54	4.10E-75	5.37E-73	160.61
hsa-miR-139-5p	-2.58	6.51	-24.35	1.95E-74	2.14E-72	159.05
hsa-miR-503-5p	1.96	1.42	24.33	2.29E-74	2.15E-72	158.89
hsa-miR-450a-5p	2.5	2.92	23.59	1.24E-71	1.02E-69	152.61
hsa-miR-424-5p	3.17	3.87	22.92	3.89E-69	2.84E-67	146.88
hsa-miR-133a-3p	-3.85	8.28	-22.9	4.93E-69	3.24E-67	146.64
hsa-miR-421	1.48	6.85	22.51	1.34E-67	8.01E-66	143.34
hsa-miR-301b-3p	2.92	3.04	21.87	3.45E-65	1.89E-63	137.8
hsa-miR-1910-5p	2.78	2.28	21.79	7.47E-65	3.77E-63	137.03
hsa-miR-196b-5p	3.37	4.95	21.71	1.51E-64	7.06E-63	136.33
hsa-miR-450b-5p	2.61	2.16	21.07	3.77E-62	1.65E-60	130.82
hsa-miR-143-5p	-2.39	6.66	-20.65	1.56E-60	6.40E-59	127.11
hsa-miR-133b	-2.4	2.94	-20.11	1.79E-58	6.90E-57	122.38
hsa-miR-139-3p	-1.71	2.03	-20.1	2.06E-58	7.49E-57	122.24
hsa-miR-431-5p	2.23	2.77	19.81	2.63E-57	9.10E-56	119.69
hsa-miR-424-3p	2.46	4.16	19.22	5.02E-55	1.65E-53	114.45
hsa-miR-454-5p	1.4	2.84	19.12	1.16E-54	3.63E-53	113.62
hsa-miR-542-5p	1.46	1.56	19.09	1.54E-54	4.58E-53	113.34
hsa-miR-454-3p	1.93	6.17	19.02	2.81E-54	8.02E-53	112.73
hsa-miR-185-5p	1.32	4.97	18.79	2.22E-53	6.07E-52	110.67
hsa-miR-708-5p	1.83	5.82	18.65	7.41E-53	1.94E-51	109.47
hsa-miR-542-3p	1.92	1.56	18.51	2.59E-52	6.55E-51	108.22
hsa-miR-455-5p	2	4.54	18.47	3.76E-52	9.14E-51	107.85
hsa-miR-133a-5p	-1.24	1.05	-18.21	3.94E-51	9.23E-50	105.51
hsa-let-7c-5p	-1.9	12.45	-18.01	2.25E-50	5.09E-49	103.77
hsa-miR-25-3p	1.39	11.59	17.89	6.67E-50	1.46E-48	102.68
hsa-miR-7-5p	2.52	3.2	17.87	7.62E-50	1.61E-48	102.55
hsa-miR-106b-5p	2	5.66	17.86	9.06E-50	1.86E-48	102.38
hsa-miR-18a-5p	2.21	3.77	17.78	1.82E-49	3.62E-48	101.68
hsa-miR-4652-5p	1.61	0.96	17.68	4.18E-49	8.06E-48	100.85
hsa-miR-106b-3p	1.33	8.11	17.61	8.12E-49	1.52E-47	100.19
hsa-miR-181a-3p	1.32	6.9	17.48	2.50E-48	4.56E-47	99.07
hsa-miR-16-2-3p	1.45	5.38	17.44	3.64E-48	6.45E-47	98.7
hsa-miR-7705	1.65	1.55	17.26	1.86E-47	3.18E-46	97.07
hsa-miR-6507-5p	-1.39	1.23	-17.26	1.89E-47	3.18E-46	97.05
hsa-miR-93-5p	1.41	10.82	17.1	7.47E-47	1.23E-45	95.68
hsa-miR-24-2-5p	1.43	5.34	16.91	4.19E-46	6.70E-45	93.96
hsa-miR-30a-3p	-1.44	7.77	-16.5	1.61E-44	2.52E-43	90.32
hsa-miR-3176	1.69	3.03	16.45	2.36E-44	3.60E-43	89.94
hsa-miR-15b-3p	1.68	3.85	16.43	3.07E-44	4.58E-43	89.68
hsa-miR-16-5p	1.34	12.61	16.41	3.40E-44	4.95E-43	89.58
hsa-miR-4461	1.23	1.18	16.25	1.40E-43	2.00E-42	88.17
hsa-miR-4435	1.47	1.28	15.72	1.58E-41	2.21E-40	83.45
hsa-miR-195-3p	-1.23	4.96	-15.72	1.66E-41	2.27E-40	83.4
hsa-miR-6510-3p	-2.46	6.72	-15.54	7.60E-41	1.02E-39	81.89
hsa-miR-615-3p	2.23	3.9	15.52	9.38E-41	1.23E-39	81.68
hsa-miR-34c-5p	2.53	5.51	15.39	2.85E-40	3.66E-39	80.57
hsa-miR-504-5p	-1.86	3.44	-15.12	3.27E-39	4.13E-38	78.14
hsa-miR-1246	2.19	3.61	15.02	7.69E-39	9.52E-38	77.29
hsa-miR-148b-5p	1.16	4.86	15.02	7.97E-39	9.68E-38	77.25
hsa-miR-4677-3p	1.3	2.68	14.97	1.21E-38	1.44E-37	76.83
hsa-miR-22-3p	1.04	14.43	14.96	1.26E-38	1.47E-37	76.8
hsa-miR-3656	-1.98	4.96	-14.92	1.78E-38	2.05E-37	76.45
hsa-miR-182-5p	1.71	12.98	14.87	2.83E-38	3.20E-37	75.99
hsa-miR-145-5p	-2.35	11.53	-14.84	3.85E-38	4.28E-37	75.68
hsa-miR-98-5p	1.13	10.37	14.72	1.11E-37	1.21E-36	74.63
hsa-miR-125b-5p	-1.64	12.94	-14.65	2.04E-37	2.19E-36	74.02
hsa-miR-4776-5p	-1.21	0.95	-14.61	2.91E-37	3.07E-36	73.67
hsa-miR-301a-3p	1.89	4.88	14.58	3.54E-37	3.68E-36	73.47
hsa-miR-1-3p	-1.95	2.62	-14.51	6.86E-37	7.03E-36	72.81
hsa-miR-146b-5p	1.7	12.49	14.42	1.42E-36	1.43E-35	72.09
hsa-miR-130b-5p	1.28	4.67	14.41	1.55E-36	1.54E-35	72
hsa-miR-3934-5p	1.24	2.04	14.35	2.65E-36	2.60E-35	71.46
hsa-miR-767-5p	3.81	2.61	14.28	5.15E-36	4.97E-35	70.8
hsa-let-7i-5p	0.95	12.6	14.18	1.21E-35	1.15E-34	69.95
hsa-miR-378i	-1.09	6.06	-14.14	1.64E-35	1.54E-34	69.65
hsa-miR-185-3p	0.99	2.55	14.12	2.05E-35	1.89E-34	69.43
hsa-miR-15a-5p	1.43	7.8	14.07	3.19E-35	2.91E-34	68.99
hsa-miR-34b-5p	1.88	1.68	14.03	4.31E-35	3.87E-34	68.69
hsa-miR-93-3p	1.27	4.42	14.01	5.25E-35	4.65E-34	68.49
hsa-miR-99a-5p	-1.48	11	-14.01	5.37E-35	4.70E-34	68.47
hsa-miR-99a-3p	-1.32	5.27	-13.91	1.24E-34	1.07E-33	67.63
hsa-miR-17-5p	1.33	8.02	13.9	1.39E-34	1.18E-33	67.52
hsa-miR-151a-3p	0.89	11.85	13.82	2.64E-34	2.22E-33	66.88
hsa-miR-378a-3p	-1.02	13.04	-13.8	3.35E-34	2.78E-33	66.64
hsa-miR-30c-2-3p	-1.3	4.66	-13.67	9.82E-34	8.05E-33	65.57
hsa-miR-223-3p	1.81	7.52	13.66	1.07E-33	8.70E-33	65.48
hsa-miR-34c-3p	1.85	2.47	13.55	2.70E-33	2.16E-32	64.56
hsa-miR-887-3p	-1.36	4.37	-13.53	3.29E-33	2.60E-32	64.37
hsa-miR-940	1.19	2.58	13.51	4.00E-33	3.12E-32	64.17
hsa-miR-204-5p	-2.36	5.83	-13.44	7.13E-33	5.50E-32	63.6
hsa-miR-944	2.21	5.53	13.42	8.34E-33	6.36E-32	63.44
hsa-miR-125a-5p	-1.32	13.62	-13.4	1.01E-32	7.65E-32	63.25
hsa-miR-7-1-3p	1.16	2.86	13.37	1.27E-32	9.50E-32	63.02
hsa-miR-107	0.89	9.25	13.36	1.45E-32	1.07E-31	62.89
hsa-miR-518b	1.26	0.88	13.31	2.18E-32	1.59E-31	62.49
hsa-miR-339-5p	0.99	5.78	13.29	2.53E-32	1.82E-31	62.34
hsa-miR-25-5p	1.46	3.97	13.25	3.66E-32	2.61E-31	61.97
hsa-miR-548av-5p	1.96	3.57	13.22	4.81E-32	3.39E-31	61.7
hsa-miR-183-5p	1.59	10.6	13.2	5.54E-32	3.87E-31	61.56
hsa-miR-378g	-1.02	2.6	-13.19	6.12E-32	4.22E-31	61.46
hsa-miR-548k	2.04	4.48	13.17	7.45E-32	5.09E-31	61.26
hsa-miR-2355-5p	1.25	1.92	13.07	1.74E-31	1.18E-30	60.41
hsa-miR-18a-3p	1.36	3.56	13.03	2.44E-31	1.63E-30	60.08
hsa-miR-887-5p	-1.23	2.4	-12.74	2.83E-30	1.88E-29	57.64
hsa-miR-135b-5p	1.83	3.19	12.65	5.82E-30	3.82E-29	56.92
hsa-miR-4792	-1.46	7.56	-12.59	9.78E-30	6.36E-29	56.41
hsa-miR-105-5p	2.35	1.39	12.57	1.23E-29	7.89E-29	56.18
hsa-miR-3913-5p	0.84	1.34	12.47	2.69E-29	1.71E-28	55.4
hsa-miR-512-3p	1.19	0.86	12.45	3.25E-29	2.05E-28	55.21
hsa-miR-425-5p	0.96	8.45	12.45	3.30E-29	2.06E-28	55.2
hsa-miR-1301-3p	1.27	5.34	12.31	1.05E-28	6.51E-28	54.04
hsa-miR-15b-5p	0.96	8.97	12.26	1.67E-28	1.02E-27	53.59
hsa-miR-103a-3p	0.81	12.11	12.25	1.77E-28	1.08E-27	53.53
hsa-miR-592	1.16	1.07	12.16	3.82E-28	2.30E-27	52.76
hsa-miR-378a-5p	-1.02	5.98	-12.12	5.00E-28	2.98E-27	52.49
hsa-miR-145-3p	-1.2	7.96	-12.03	1.09E-27	6.47E-27	51.71
hsa-miR-196a-3p	1.51	0.93	11.97	1.78E-27	1.04E-26	51.23
hsa-miR-141-5p	1.59	4.97	11.93	2.56E-27	1.49E-26	50.87
hsa-miR-212-3p	0.98	4.4	11.92	2.70E-27	1.55E-26	50.82
hsa-miR-34b-3p	1.51	1.94	11.91	2.87E-27	1.63E-26	50.76
hsa-miR-338-5p	-1.05	3.2	-11.88	3.87E-27	2.19E-26	50.46
hsa-miR-3622a-5p	-1.17	1.46	-11.83	5.82E-27	3.26E-26	50.05
hsa-miR-143-3p	-1.02	17.07	-11.8	7.01E-27	3.90E-26	49.87
hsa-miR-5001-3p	0.88	1.11	11.78	8.59E-27	4.74E-26	49.66
hsa-miR-23a-3p	0.64	11.24	11.74	1.22E-26	6.68E-26	49.31
hsa-miR-4326	1.15	3.41	11.73	1.28E-26	6.96E-26	49.27
hsa-miR-5008-3p	1.27	1.67	11.72	1.36E-26	7.33E-26	49.21
hsa-miR-181b-5p	0.88	10.7	11.72	1.43E-26	7.61E-26	49.16
hsa-miR-550a-3p	1	3.17	11.66	2.28E-26	1.21E-25	48.69
hsa-miR-449c-5p	1.7	1.77	11.61	3.39E-26	1.78E-25	48.3
hsa-miR-708-3p	1.3	2.74	11.59	3.96E-26	2.06E-25	48.15
hsa-miR-155-5p	1.25	9.56	11.55	5.76E-26	2.97E-25	47.77
hsa-miR-181d-5p	0.85	7.14	11.55	5.90E-26	3.02E-25	47.75
hsa-miR-3174	0.74	0.97	11.53	6.52E-26	3.32E-25	47.65
hsa-miR-20a-5p	1.3	7.37	11.53	6.59E-26	3.33E-25	47.64
hsa-miR-4746-5p	1.33	1.96	11.52	7.07E-26	3.54E-25	47.57
hsa-miR-3691-5p	0.82	1.04	11.46	1.21E-25	6.01E-25	47.04
hsa-miR-125b-2-3p	-1.27	8.97	-11.36	2.61E-25	1.29E-24	46.27
hsa-let-7f-1-3p	0.8	3.47	11.35	2.81E-25	1.37E-24	46.2
hsa-miR-96-5p	1.45	4.71	11.34	3.13E-25	1.52E-24	46.09
hsa-miR-330-5p	0.93	4.46	11.31	4.03E-25	1.95E-24	45.84
hsa-miR-449a	1.57	1.6	11.25	6.72E-25	3.22E-24	45.33
hsa-miR-550a-5p	0.92	2.77	11.2	9.43E-25	4.48E-24	45
hsa-miR-335-3p	1.93	5.71	11.18	1.16E-24	5.49E-24	44.79
hsa-miR-4510	-1.34	2.02	-11.17	1.22E-24	5.73E-24	44.74
hsa-miR-1185-2-3p	0.81	0.81	11.16	1.34E-24	6.25E-24	44.64
hsa-miR-550a-3-5p	0.86	2.33	11.15	1.43E-24	6.60E-24	44.58
hsa-miR-9-5p	1.97	5.12	11.04	3.59E-24	1.65E-23	43.67
hsa-miR-100-5p	-1.45	13.07	-11.01	4.40E-24	2.01E-23	43.46
hsa-miR-873-5p	1.37	1.31	10.97	5.98E-24	2.70E-23	43.16
hsa-miR-422a	-1.23	2.22	-10.93	8.30E-24	3.73E-23	42.83
hsa-miR-758-3p	1.09	2.6	10.92	9.21E-24	4.11E-23	42.73
hsa-miR-452-5p	1.42	6.26	10.89	1.21E-23	5.37E-23	42.46
hsa-miR-105-3p	1.22	0.65	10.84	1.72E-23	7.55E-23	42.11
hsa-miR-1269a	2.93	2.66	10.83	1.88E-23	8.24E-23	42.02
hsa-miR-29c-5p	-0.82	4.48	-10.8	2.37E-23	1.03E-22	41.79
hsa-miR-4492	-1.45	3.6	-10.79	2.55E-23	1.10E-22	41.72
hsa-let-7a-3p	1.19	3.87	10.73	4.03E-23	1.73E-22	41.26
hsa-miR-2355-3p	0.8	1.02	10.72	4.69E-23	2.00E-22	41.11
hsa-miR-147b	0.95	1.37	10.67	6.73E-23	2.85E-22	40.76
hsa-miR-3661	0.75	1.18	10.63	9.50E-23	3.99E-22	40.41
hsa-miR-455-3p	1.16	6.2	10.62	1.01E-22	4.21E-22	40.36
hsa-miR-6842-3p	0.86	2.19	10.5	2.54E-22	1.05E-21	39.44
hsa-miR-3200-3p	1	2.36	10.5	2.66E-22	1.10E-21	39.39
hsa-miR-140-3p	-0.76	10.45	-10.47	3.17E-22	1.30E-21	39.22
hsa-miR-328-3p	-1.02	6	-10.45	3.83E-22	1.56E-21	39.03
hsa-miR-27a-3p	0.87	11.64	10.44	4.05E-22	1.64E-21	38.97
hsa-miR-152-5p	0.87	3.5	10.43	4.57E-22	1.84E-21	38.85
hsa-miR-651-5p	0.88	1.03	10.42	4.69E-22	1.88E-21	38.83
hsa-miR-223-5p	1.12	3.03	10.39	5.90E-22	2.33E-21	38.6
hsa-miR-192-5p	1.16	9.18	10.39	5.91E-22	2.33E-21	38.6
hsa-miR-30a-5p	-0.8	12.36	-10.34	8.85E-22	3.48E-21	38.2
hsa-miR-877-5p	1.25	4.95	10.33	9.44E-22	3.68E-21	38.13
hsa-miR-548ad-5p	0.81	1.25	10.32	1.03E-21	3.98E-21	38.05
hsa-miR-548ae-5p	0.81	1.25	10.32	1.03E-21	3.98E-21	38.05
hsa-miR-382-3p	0.79	1.14	10.28	1.49E-21	5.71E-21	37.68
hsa-miR-324-5p	0.93	6.47	10.23	2.11E-21	8.04E-21	37.34
hsa-miR-665	0.92	1.96	10.2	2.58E-21	9.79E-21	37.14
hsa-miR-190b	0.86	1.75	10.19	2.78E-21	1.05E-20	37.06
hsa-miR-548d-5p	0.85	1.66	10.18	3.18E-21	1.19E-20	36.93
hsa-miR-32-3p	0.84	1.46	10.17	3.45E-21	1.29E-20	36.85
hsa-miR-1247-3p	-1.3	2.84	-10.14	4.31E-21	1.60E-20	36.63
hsa-miR-1185-1-3p	1.01	1.53	10.13	4.75E-21	1.75E-20	36.53
hsa-miR-885-5p	-0.76	1.07	-10.07	7.08E-21	2.60E-20	36.13
hsa-miR-211-5p	-1.08	1.21	-10.06	7.68E-21	2.80E-20	36.05
hsa-miR-135b-3p	0.99	1.54	10.06	8.08E-21	2.93E-20	36
hsa-miR-4645-3p	0.69	1.14	10.05	8.69E-21	3.13E-20	35.93
hsa-miR-412-5p	0.93	1.83	10.02	1.05E-20	3.78E-20	35.74
hsa-miR-548ay-5p	0.83	1.48	10.02	1.08E-20	3.86E-20	35.71
hsa-miR-32-5p	1.23	2.07	10.01	1.18E-20	4.17E-20	35.63
hsa-miR-493-3p	0.95	4.11	10	1.26E-20	4.44E-20	35.56
hsa-miR-369-3p	0.95	1.32	9.93	2.15E-20	7.56E-20	35.03
hsa-miR-3129-3p	0.82	1.14	9.92	2.22E-20	7.76E-20	35
hsa-miR-1285-3p	1.25	3.99	9.92	2.29E-20	7.91E-20	34.97
hsa-miR-199a-3p	0.83	11.58	9.92	2.30E-20	7.91E-20	34.96
hsa-miR-199b-3p	0.83	11.58	9.92	2.30E-20	7.91E-20	34.96
hsa-miR-3677-3p	0.73	1.26	9.92	2.31E-20	7.91E-20	34.96
hsa-miR-34a-3p	0.74	1.1	9.91	2.57E-20	8.72E-20	34.86
hsa-miR-548ba	-0.89	0.92	-9.9	2.59E-20	8.76E-20	34.85
hsa-miR-548aj-5p	0.76	1.06	9.87	3.46E-20	1.15E-19	34.56
hsa-miR-548g-5p	0.76	1.06	9.87	3.46E-20	1.15E-19	34.56
hsa-miR-548x-5p	0.76	1.06	9.87	3.46E-20	1.15E-19	34.56
hsa-miR-660-5p	0.97	6.43	9.86	3.75E-20	1.24E-19	34.48
hsa-miR-190a-5p	0.98	2.31	9.84	4.12E-20	1.36E-19	34.39
hsa-miR-589-5p	0.67	6.81	9.74	9.17E-20	3.01E-19	33.59
hsa-miR-30e-5p	0.81	10.97	9.74	9.29E-20	3.03E-19	33.58
hsa-miR-374b-3p	0.79	2.07	9.72	1.03E-19	3.36E-19	33.48
hsa-miR-548ar-5p	0.73	0.99	9.66	1.62E-19	5.23E-19	33.03
hsa-miR-501-5p	0.85	3.04	9.66	1.65E-19	5.31E-19	33.01
hsa-miR-199a-5p	0.8	9.38	9.64	1.87E-19	5.99E-19	32.89
hsa-miR-34a-5p	0.65	7.84	9.61	2.33E-19	7.41E-19	32.67
hsa-miR-4532	-1.58	2.58	-9.55	3.84E-19	1.22E-18	32.17
hsa-miR-142-3p	1.29	3.99	9.54	3.97E-19	1.25E-18	32.14
hsa-let-7i-3p	0.87	5.41	9.54	4.03E-19	1.27E-18	32.13
hsa-let-7f-5p	0.58	13.71	9.53	4.37E-19	1.37E-18	32.05
hsa-miR-889-3p	1.05	2.06	9.49	5.72E-19	1.78E-18	31.78
hsa-miR-3622a-3p	-0.71	0.96	-9.48	6.15E-19	1.90E-18	31.71
hsa-miR-33b-5p	1.19	2.36	9.47	6.76E-19	2.08E-18	31.62
hsa-miR-331-5p	0.59	3.37	9.47	6.98E-19	2.14E-18	31.58
hsa-miR-23b-5p	-0.79	2.36	-9.41	1.09E-18	3.34E-18	31.14
hsa-miR-4661-5p	0.78	1.59	9.41	1.10E-18	3.35E-18	31.13
hsa-miR-374a-5p	1.11	3.51	9.4	1.14E-18	3.45E-18	31.1
hsa-miR-548f-5p	0.7	1	9.33	1.88E-18	5.66E-18	30.6
hsa-miR-548e-3p	0.78	1.46	9.28	2.78E-18	8.32E-18	30.21
hsa-miR-106a-5p	0.97	2.48	9.24	3.66E-18	1.09E-17	29.94
hsa-miR-636	0.65	0.97	9.24	3.78E-18	1.12E-17	29.91
hsa-miR-338-3p	-0.8	5.07	-9.1	1.09E-17	3.21E-17	28.87
hsa-miR-183-3p	1.18	3.6	9.08	1.23E-17	3.61E-17	28.75
hsa-miR-299-3p	0.85	2.24	9.07	1.33E-17	3.90E-17	28.66
hsa-miR-3614-5p	1.02	1.86	9.02	1.83E-17	5.34E-17	28.35
hsa-miR-181c-3p	0.58	6.27	8.97	2.63E-17	7.64E-17	27.99
hsa-miR-449b-5p	1.38	1.17	8.77	1.12E-16	3.23E-16	26.56
hsa-miR-6744-5p	-0.96	0.55	-8.73	1.47E-16	4.22E-16	26.29
hsa-miR-500a-5p	0.63	2.98	8.73	1.50E-16	4.29E-16	26.27
hsa-miR-937-3p	0.89	1.67	8.71	1.68E-16	4.80E-16	26.15
hsa-miR-429	1.35	6.85	8.64	2.84E-16	8.05E-16	25.64
hsa-miR-378f	-0.65	2.95	-8.62	3.31E-16	9.37E-16	25.48
hsa-miR-6504-5p	-0.59	1.14	-8.58	4.23E-16	1.19E-15	25.24
hsa-miR-103a-2-5p	0.61	1.02	8.56	5.10E-16	1.43E-15	25.06
hsa-miR-487a-3p	0.8	1.63	8.54	5.88E-16	1.64E-15	24.92
hsa-miR-493-5p	0.86	4.87	8.47	9.69E-16	2.69E-15	24.42
hsa-miR-1180-3p	0.86	5.77	8.46	1.01E-15	2.81E-15	24.38
hsa-miR-1468-5p	-0.85	4.66	-8.43	1.23E-15	3.40E-15	24.18
hsa-miR-345-5p	0.75	8.2	8.43	1.27E-15	3.48E-15	24.16
hsa-miR-2467-5p	0.84	1.95	8.41	1.39E-15	3.80E-15	24.07
hsa-miR-181a-5p	0.56	15.15	8.4	1.50E-15	4.07E-15	23.99
hsa-miR-378d	-0.71	4.41	-8.4	1.50E-15	4.07E-15	23.99
hsa-miR-22-5p	1.25	3.93	8.39	1.66E-15	4.48E-15	23.89
hsa-miR-181a-2-3p	0.7	7.77	8.32	2.61E-15	7.01E-15	23.44
hsa-miR-20b-5p	1.01	2.59	8.3	3.13E-15	8.39E-15	23.26
hsa-miR-941	0.84	9	8.29	3.25E-15	8.66E-15	23.23
hsa-miR-23b-3p	-0.59	12.98	-8.29	3.33E-15	8.84E-15	23.2
hsa-miR-205-3p	1.03	2.86	8.24	4.60E-15	1.22E-14	22.88
hsa-miR-142-5p	1.29	8.71	8.24	4.70E-15	1.24E-14	22.86
hsa-miR-194-5p	0.84	4.62	8.21	5.61E-15	1.47E-14	22.69
hsa-miR-3660	0.87	0.53	8.21	5.80E-15	1.52E-14	22.65
hsa-miR-146a-5p	1.03	10.57	8.19	6.57E-15	1.71E-14	22.53
hsa-miR-4664-3p	0.7	1.12	8.17	7.70E-15	2.00E-14	22.38
hsa-miR-548h-5p	0.76	1.59	8.16	7.97E-15	2.06E-14	22.34
hsa-miR-98-3p	0.77	1.01	8.16	8.31E-15	2.14E-14	22.3
hsa-miR-664b-3p	-0.61	2.55	-8.06	1.55E-14	3.98E-14	21.68
hsa-miR-335-5p	1.08	3.24	8	2.31E-14	5.91E-14	21.29
hsa-miR-323a-3p	0.83	2.83	7.97	3.02E-14	7.69E-14	21.03
hsa-miR-1247-5p	-1.16	5.11	-7.92	4.14E-14	1.05E-13	20.71
hsa-miR-625-5p	0.61	3.02	7.89	5.10E-14	1.29E-13	20.51
hsa-miR-744-3p	0.66	2.45	7.87	5.76E-14	1.45E-13	20.39
hsa-miR-4713-5p	0.75	1	7.87	5.89E-14	1.47E-13	20.37
hsa-miR-5571-3p	0.68	0.69	7.85	6.51E-14	1.62E-13	20.27
hsa-miR-502-5p	0.56	1.81	7.83	7.35E-14	1.83E-13	20.15
hsa-miR-1269b	2.26	2.18	7.82	8.24E-14	2.04E-13	20.04
hsa-miR-24-3p	0.51	10.96	7.8	9.02E-14	2.22E-13	19.95
hsa-miR-664a-5p	-0.58	3.56	-7.76	1.19E-13	2.93E-13	19.67
hsa-miR-497-5p	-0.75	7.6	-7.75	1.28E-13	3.13E-13	19.6
hsa-let-7c-3p	-0.64	1.4	-7.69	1.87E-13	4.56E-13	19.23
hsa-miR-125b-1-3p	-0.74	6.44	-7.68	1.96E-13	4.77E-13	19.18
hsa-miR-509-3p	1.15	1.12	7.66	2.30E-13	5.57E-13	19.02
hsa-miR-92b-5p	0.66	1.78	7.66	2.33E-13	5.62E-13	19.01
hsa-miR-1292-5p	0.61	1.1	7.64	2.62E-13	6.31E-13	18.89
hsa-miR-490-3p	-1.04	1.38	-7.61	3.10E-13	7.42E-13	18.73
hsa-miR-548av-3p	0.61	2.15	7.61	3.24E-13	7.72E-13	18.69
hsa-miR-188-5p	0.74	1.75	7.61	3.30E-13	7.84E-13	18.67
hsa-miR-548am-5p	0.62	0.9	7.58	3.78E-13	8.90E-13	18.53
hsa-miR-548c-5p	0.62	0.9	7.58	3.78E-13	8.90E-13	18.53
hsa-miR-548o-5p	0.62	0.9	7.58	3.78E-13	8.90E-13	18.53
hsa-miR-31-3p	1.42	2.61	7.58	3.92E-13	9.18E-13	18.5
hsa-miR-323b-3p	0.77	1.73	7.58	4.00E-13	9.32E-13	18.48
hsa-miR-489-3p	0.7	1.41	7.58	4.01E-13	9.32E-13	18.48
hsa-miR-215-5p	0.88	2.31	7.55	4.67E-13	1.08E-12	18.33
hsa-miR-671-5p	1.08	2.46	7.53	5.40E-13	1.25E-12	18.18
hsa-miR-340-5p	0.75	6.7	7.52	5.73E-13	1.32E-12	18.12
hsa-miR-576-3p	0.65	1.57	7.52	5.91E-13	1.35E-12	18.1
hsa-miR-548au-5p	0.6	0.82	7.52	5.91E-13	1.35E-12	18.1
hsa-miR-374b-5p	0.7	4.64	7.49	7.05E-13	1.61E-12	17.92
hsa-miR-151a-5p	0.43	11.58	7.47	7.86E-13	1.78E-12	17.81
hsa-miR-411-5p	0.78	7.34	7.45	8.83E-13	2.00E-12	17.7
hsa-miR-128-3p	1.04	6.81	7.44	9.66E-13	2.18E-12	17.61
hsa-miR-382-5p	0.75	3.9	7.43	1.00E-12	2.25E-12	17.57
hsa-miR-30b-5p	0.67	8.91	7.41	1.18E-12	2.64E-12	17.41
hsa-miR-409-3p	0.79	7.85	7.41	1.18E-12	2.64E-12	17.41
hsa-miR-532-5p	0.51	8.53	7.39	1.31E-12	2.92E-12	17.31
hsa-miR-3648	0.76	1.14	7.37	1.50E-12	3.32E-12	17.18
hsa-miR-769-5p	0.67	9	7.35	1.66E-12	3.67E-12	17.08
hsa-miR-224-5p	0.95	9.57	7.35	1.72E-12	3.79E-12	17.04
hsa-miR-3679-5p	0.59	1.17	7.34	1.77E-12	3.89E-12	17.01
hsa-miR-29b-2-5p	-0.62	2.58	-7.33	1.92E-12	4.20E-12	16.93
hsa-miR-3117-3p	0.47	1.19	7.32	2.05E-12	4.47E-12	16.87
hsa-miR-3613-3p	0.72	1.22	7.32	2.13E-12	4.62E-12	16.83
hsa-miR-7704	-1.11	3.75	-7.3	2.35E-12	5.08E-12	16.74
hsa-miR-3195	-0.74	1.13	-7.29	2.50E-12	5.39E-12	16.68
hsa-miR-128-1-5p	0.58	3.48	7.26	2.95E-12	6.34E-12	16.51
hsa-miR-6512-5p	-0.55	0.99	-7.24	3.34E-12	7.16E-12	16.39
hsa-miR-132-3p	0.6	7.79	7.23	3.58E-12	7.66E-12	16.32
hsa-miR-6511b-3p	-0.7	2.55	-7.23	3.68E-12	7.84E-12	16.29
hsa-miR-548e-5p	0.59	0.95	7.23	3.73E-12	7.92E-12	16.28
hsa-miR-1307-5p	0.86	5.08	7.19	4.79E-12	1.01E-11	16.04
hsa-miR-19a-3p	0.93	2.41	7.18	4.91E-12	1.03E-11	16.01
hsa-miR-577	1.32	2.77	7.17	5.28E-12	1.11E-11	15.94
hsa-miR-151b	0.41	10.63	7.16	5.88E-12	1.23E-11	15.83
hsa-miR-548o-3p	0.65	3.19	7.13	6.74E-12	1.41E-11	15.7
hsa-miR-618	0.62	1.06	7.09	9.06E-12	1.89E-11	15.41
hsa-miR-1307-3p	0.6	8.16	7.07	9.80E-12	2.03E-11	15.33
hsa-miR-148b-3p	0.36	9.87	7.03	1.25E-11	2.58E-11	15.09
hsa-miR-3180	1.08	1.22	6.98	1.74E-11	3.58E-11	14.77
hsa-miR-3180-3p	1.08	1.22	6.98	1.74E-11	3.58E-11	14.77
hsa-miR-203a-3p	-1.24	12.42	-6.97	1.89E-11	3.88E-11	14.69
hsa-miR-379-3p	0.56	1.54	6.96	1.94E-11	3.97E-11	14.66
hsa-miR-200c-5p	0.67	2.33	6.92	2.47E-11	5.04E-11	14.42
hsa-miR-6516-5p	0.44	0.94	6.92	2.49E-11	5.05E-11	14.42
hsa-miR-27a-5p	0.9	5.98	6.89	3.00E-11	6.07E-11	14.23
hsa-miR-494-3p	0.77	1.33	6.82	4.74E-11	9.56E-11	13.78
hsa-miR-19b-3p	0.95	5.46	6.76	6.75E-11	1.36E-10	13.44
hsa-let-7e-3p	-0.65	3.75	-6.76	6.77E-11	1.36E-10	13.43
hsa-miR-548b-5p	0.47	0.92	6.75	7.10E-11	1.42E-10	13.39
hsa-miR-6501-5p	0.48	1.1	6.68	1.09E-10	2.18E-10	12.96
hsa-miR-371b-5p	0.56	0.86	6.68	1.11E-10	2.20E-10	12.95
hsa-miR-29a-5p	0.54	1.23	6.66	1.23E-10	2.44E-10	12.85
hsa-miR-3687	0.74	1.93	6.62	1.59E-10	3.14E-10	12.6
hsa-miR-500b-5p	0.48	2.16	6.58	1.92E-10	3.78E-10	12.41
hsa-miR-548az-5p	0.54	0.82	6.56	2.26E-10	4.44E-10	12.25
hsa-miR-26a-5p	-0.32	15.87	-6.53	2.60E-10	5.09E-10	12.11
hsa-miR-625-3p	0.57	3.12	6.53	2.65E-10	5.17E-10	12.1
hsa-miR-324-3p	0.55	5.24	6.52	2.82E-10	5.48E-10	12.04
hsa-miR-3177-3p	0.5	1.16	6.51	2.91E-10	5.64E-10	12
hsa-miR-411-3p	0.64	1.78	6.5	3.07E-10	5.93E-10	11.95
hsa-miR-629-5p	0.56	4.98	6.48	3.58E-10	6.90E-10	11.8
hsa-miR-200a-3p	0.95	7.71	6.47	3.64E-10	6.99E-10	11.79
hsa-miR-3912-3p	0.5	0.98	6.42	4.96E-10	9.51E-10	11.48
hsa-miR-653-5p	0.6	1.05	6.42	5.14E-10	9.82E-10	11.45
hsa-miR-146b-3p	0.69	7.37	6.4	5.68E-10	1.08E-09	11.35
hsa-miR-616-5p	0.5	1.7	6.39	6.03E-10	1.15E-09	11.29
hsa-miR-17-3p	0.51	4.66	6.38	6.49E-10	1.23E-09	11.22
hsa-miR-873-3p	0.94	1.83	6.35	7.31E-10	1.38E-09	11.1
hsa-miR-619-5p	0.67	3.11	6.31	9.38E-10	1.77E-09	10.86
hsa-miR-132-5p	0.5	3.22	6.29	1.05E-09	1.97E-09	10.75
hsa-miR-138-5p	0.94	3.31	6.27	1.19E-09	2.24E-09	10.62
hsa-miR-628-5p	0.47	2.4	6.27	1.21E-09	2.26E-09	10.61
hsa-miR-376c-3p	0.65	1.68	6.27	1.21E-09	2.26E-09	10.61
hsa-miR-379-5p	0.56	2.58	6.23	1.53E-09	2.85E-09	10.38
hsa-miR-144-5p	0.97	3.25	6.22	1.61E-09	2.98E-09	10.33
hsa-miR-1268b	0.65	4.06	6.19	1.87E-09	3.45E-09	10.18
hsa-miR-652-3p	0.47	6.99	6.13	2.68E-09	4.94E-09	9.83
hsa-miR-590-3p	0.49	0.76	6.11	2.88E-09	5.29E-09	9.76
hsa-miR-3690	0.75	2.47	6.1	3.17E-09	5.81E-09	9.67
hsa-miR-1268a	0.65	3.98	6.08	3.53E-09	6.44E-09	9.56
hsa-miR-1303	0.8	2.85	6.08	3.53E-09	6.44E-09	9.56
hsa-miR-3960	-0.9	3.1	-6.01	5.01E-09	9.10E-09	9.22
hsa-miR-200a-5p	0.7	6.13	5.97	6.28E-09	1.14E-08	9
hsa-miR-340-3p	0.4	3.22	5.95	7.23E-09	1.31E-08	8.86
hsa-miR-589-3p	0.73	2.32	5.94	7.51E-09	1.35E-08	8.83
hsa-miR-184	0.85	1.37	5.91	8.69E-09	1.56E-08	8.68
hsa-miR-30b-3p	-0.44	3.03	-5.89	9.91E-09	1.78E-08	8.55
hsa-miR-214-5p	0.49	5.58	5.83	1.36E-08	2.42E-08	8.25
hsa-miR-769-3p	0.69	1.76	5.82	1.45E-08	2.58E-08	8.18
hsa-miR-29b-3p	0.67	4.68	5.82	1.45E-08	2.58E-08	8.18
hsa-miR-30c-1-3p	-0.38	4.39	-5.79	1.73E-08	3.07E-08	8.01
hsa-miR-4640-3p	0.46	1.38	5.75	2.14E-08	3.79E-08	7.8
hsa-miR-505-3p	0.5	5.21	5.7	2.78E-08	4.90E-08	7.55
hsa-miR-210-5p	-0.7	4.85	-5.69	2.89E-08	5.09E-08	7.51
hsa-miR-6516-3p	0.5	0.97	5.65	3.55E-08	6.22E-08	7.31
hsa-miR-675-5p	0.75	1.2	5.63	4.09E-08	7.15E-08	7.17
hsa-miR-576-5p	0.49	3.93	5.54	6.54E-08	1.14E-07	6.72
hsa-miR-152-3p	0.35	8.22	5.53	6.60E-08	1.15E-07	6.71
hsa-miR-377-3p	0.39	0.68	5.51	7.29E-08	1.27E-07	6.61
hsa-miR-187-3p	0.97	3.87	5.51	7.49E-08	1.30E-07	6.59
hsa-miR-6852-5p	0.37	1.62	5.5	7.75E-08	1.34E-07	6.55
hsa-miR-326	-0.55	4.23	-5.5	7.90E-08	1.36E-07	6.53
hsa-miR-33a-3p	0.43	1.16	5.43	1.10E-07	1.90E-07	6.21
hsa-miR-485-3p	0.65	3.25	5.43	1.13E-07	1.93E-07	6.19
hsa-miR-134-5p	0.55	5.25	5.43	1.14E-07	1.94E-07	6.18
hsa-miR-378c	-0.44	7.17	-5.42	1.19E-07	2.03E-07	6.14
hsa-miR-1254	0.59	1.91	5.42	1.22E-07	2.07E-07	6.12
hsa-miR-654-5p	0.54	2.44	5.4	1.33E-07	2.25E-07	6.03
hsa-miR-508-3p	0.55	0.44	5.39	1.42E-07	2.39E-07	5.97
hsa-miR-203b-3p	0.62	2.4	5.33	1.91E-07	3.22E-07	5.68
hsa-miR-92b-3p	0.76	10.96	5.31	2.11E-07	3.55E-07	5.58
hsa-miR-1276	0.59	1.44	5.28	2.44E-07	4.10E-07	5.44
hsa-miR-664a-3p	-0.35	5.89	-5.27	2.54E-07	4.26E-07	5.4
hsa-miR-4508	-0.49	1.64	-5.24	2.87E-07	4.80E-07	5.28
hsa-miR-409-5p	0.8	4.86	5.12	5.30E-07	8.82E-07	4.69
hsa-miR-1285-5p	0.41	1.64	5.11	5.62E-07	9.33E-07	4.63
hsa-miR-150-3p	-0.63	2.8	-5.1	6.01E-07	9.96E-07	4.57
hsa-miR-598-3p	0.56	3.65	5.09	6.09E-07	1.01E-06	4.55
hsa-miR-3127-5p	0.37	1.29	5.05	7.67E-07	1.26E-06	4.33
hsa-miR-26b-3p	-0.44	4.22	-5.01	9.16E-07	1.51E-06	4.16
hsa-miR-4662a-5p	0.6	3.54	4.99	1.00E-06	1.64E-06	4.07
hsa-miR-186-5p	0.36	11.56	4.93	1.34E-06	2.19E-06	3.79
hsa-miR-942-5p	0.39	2.64	4.9	1.53E-06	2.50E-06	3.66
hsa-miR-4728-3p	-0.41	1.48	-4.87	1.76E-06	2.86E-06	3.53
hsa-miR-203a-5p	-0.7	2.86	-4.85	1.93E-06	3.13E-06	3.44
hsa-miR-484	0.37	8.98	4.84	2.04E-06	3.31E-06	3.39
hsa-miR-1226-3p	0.4	1.36	4.84	2.07E-06	3.35E-06	3.37
hsa-let-7f-2-3p	0.48	1.67	4.83	2.13E-06	3.43E-06	3.34
hsa-miR-7977	-0.81	6.27	-4.81	2.38E-06	3.82E-06	3.24
hsa-miR-200c-3p	0.49	11.26	4.77	2.87E-06	4.61E-06	3.06
hsa-let-7d-3p	0.35	7.93	4.76	2.96E-06	4.73E-06	3.03
hsa-miR-24-1-5p	-0.34	2.16	-4.71	3.80E-06	6.07E-06	2.79
hsa-miR-4446-3p	0.4	0.91	4.7	3.87E-06	6.16E-06	2.77
hsa-miR-451a	0.79	9.02	4.69	4.03E-06	6.39E-06	2.73
hsa-miR-3605-3p	-0.41	3.16	-4.68	4.19E-06	6.63E-06	2.69
hsa-miR-627-5p	0.35	0.92	4.61	5.85E-06	9.24E-06	2.37
hsa-miR-5699-5p	0.31	1.28	4.61	5.87E-06	9.25E-06	2.37
hsa-miR-150-5p	-0.82	9.76	-4.58	6.66E-06	1.05E-05	2.25
hsa-miR-148a-3p	0.43	12.49	4.58	6.85E-06	1.08E-05	2.22
hsa-miR-425-3p	0.36	4.96	4.55	7.60E-06	1.19E-05	2.12
hsa-miR-675-3p	0.67	1.7	4.54	8.12E-06	1.27E-05	2.06
hsa-miR-1273h-3p	0.43	1.89	4.5	9.48E-06	1.48E-05	1.91
hsa-let-7a-5p	-0.22	15.89	-4.47	1.09E-05	1.70E-05	1.77
hsa-miR-3940-3p	0.33	1.61	4.47	1.10E-05	1.70E-05	1.77
hsa-miR-6503-5p	-0.33	1.12	-4.46	1.14E-05	1.76E-05	1.73
hsa-miR-127-5p	0.46	2.46	4.44	1.22E-05	1.88E-05	1.67
hsa-miR-1911-5p	0.49	0.58	4.44	1.24E-05	1.90E-05	1.66
hsa-miR-33b-3p	0.48	2.32	4.33	1.98E-05	3.04E-05	1.21
hsa-miR-212-5p	0.49	3.93	4.31	2.21E-05	3.38E-05	1.1
hsa-miR-1260a	0.46	7.86	4.3	2.25E-05	3.44E-05	1.08
hsa-miR-4449	0.58	2.66	4.3	2.27E-05	3.46E-05	1.07
hsa-miR-4488	0.56	1.56	4.27	2.55E-05	3.88E-05	0.96
hsa-let-7e-5p	-0.29	11.24	-4.26	2.66E-05	4.04E-05	0.92
hsa-miR-561-5p	-0.44	1.5	-4.24	2.96E-05	4.48E-05	0.82
hsa-miR-1260b	0.45	7.99	4.24	2.98E-05	4.50E-05	0.81
hsa-miR-95-3p	-0.39	4.75	-4.23	3.09E-05	4.66E-05	0.78
hsa-miR-26a-2-3p	0.33	0.96	4.22	3.15E-05	4.73E-05	0.76
hsa-miR-6087	-0.52	3.53	-4.21	3.29E-05	4.93E-05	0.72
hsa-miR-141-3p	0.64	9.22	4.18	3.73E-05	5.58E-05	0.6
hsa-miR-548al	0.23	1.01	4.13	4.68E-05	7.00E-05	0.38
hsa-let-7b-5p	-0.31	13.55	-4.07	5.83E-05	8.70E-05	0.17
hsa-miR-511-5p	0.36	2.49	4.07	6.02E-05	8.96E-05	0.14
hsa-miR-361-5p	0.35	7.92	4.07	6.07E-05	9.00E-05	0.14
hsa-miR-210-3p	0.43	8.42	4.06	6.13E-05	9.08E-05	0.13
hsa-miR-760	0.39	1.57	4.04	6.66E-05	9.84E-05	0.05
hsa-let-7d-5p	0.26	10.36	4.04	6.70E-05	9.87E-05	0.04
hsa-miR-1295a	0.33	1.04	4.04	6.82E-05	0.000100373	0.03
hsa-miR-3065-3p	-0.57	3.78	-4	8.00E-05	0.000117352	-0.12
hsa-miR-483-3p	0.51	2.26	3.93	0.000104059	0.000152372	-0.37
hsa-miR-28-3p	-0.41	12.61	-3.88	0.000127811	0.000186735	-0.57
hsa-miR-585-3p	-0.34	1.57	-3.88	0.000128225	0.000186923	-0.57
hsa-miR-330-3p	0.32	4.4	3.88	0.00012953	0.000188407	-0.58
hsa-miR-374a-3p	0.46	2.59	3.87	0.000134529	0.000195245	-0.62
hsa-miR-376a-3p	0.32	1.25	3.85	0.000144633	0.000209446	-0.69
hsa-miR-582-3p	0.47	3.29	3.81	0.000167172	0.000241552	-0.82
hsa-miR-6859-5p	0.25	1.05	3.77	0.000193672	0.000279228	-0.96
hsa-miR-337-3p	0.35	1.78	3.76	0.000204037	0.000293526	-1.01
hsa-miR-6511a-3p	-0.39	2.66	-3.73	0.000228089	0.00032741	-1.12
hsa-miR-574-3p	-0.3	8.95	-3.71	0.00024858	0.000356044	-1.2
hsa-miR-5100	-0.58	4.05	-3.7	0.000257261	0.000367676	-1.23
hsa-miR-629-3p	0.32	1.87	3.68	0.000271655	0.000387403	-1.28
hsa-miR-1304-3p	0.36	4.8	3.67	0.000279962	0.000398384	-1.31
hsa-miR-433-3p	-0.38	2.61	-3.63	0.000328567	0.000466453	-1.46
hsa-miR-331-3p	0.42	7.06	3.63	0.000329219	0.000466453	-1.46
hsa-miR-218-5p	0.38	4.28	3.58	0.000396117	0.000560028	-1.63
hsa-miR-4767	0.29	0.98	3.58	0.000397057	0.000560149	-1.64
hsa-miR-1248	0.56	2.05	3.57	0.000414079	0.000582909	-1.68
hsa-miR-99b-3p	0.29	5.5	3.56	0.000429009	0.000602633	-1.71
hsa-miR-195-5p	-0.31	7.77	-3.54	0.000453477	0.000635643	-1.76
hsa-miR-1306-5p	0.29	1.96	3.5	0.000523834	0.000732697	-1.9
hsa-miR-505-5p	0.3	1.42	3.48	0.000565236	0.000788926	-1.97
hsa-miR-4697-3p	-0.27	0.9	-3.47	0.000596842	0.00083127	-2.02
hsa-miR-7641	-0.7	8.51	-3.47	0.000601066	0.00083538	-2.02
hsa-miR-28-5p	-0.19	9.1	-3.42	0.000708886	0.000983148	-2.18
hsa-miR-31-5p	0.78	10.13	3.41	0.000730259	0.00101065	-2.21
hsa-miR-214-3p	0.37	8.15	3.41	0.000732302	0.00101135	-2.21
hsa-miR-342-3p	0.37	8.92	3.4	0.000761594	0.00104959	-2.24
hsa-miR-500b-3p	0.23	0.86	3.35	0.000898664	0.0012359	-2.4
hsa-miR-181c-5p	0.2	9.86	3.35	0.000920086	0.00126271	-2.42
hsa-miR-495-3p	0.32	2.23	3.34	0.000927286	0.00126733	-2.43
hsa-miR-4485-3p	-0.53	5.63	-3.34	0.000927317	0.00126733	-2.43
hsa-miR-329-3p	0.28	1.73	3.32	0.00101265	0.00138108	-2.51
hsa-miR-6837-3p	0.2	1.11	3.28	0.00114024	0.00155187	-2.62
hsa-miR-27b-3p	-0.2	15.69	-3.22	0.00142849	0.00194015	-2.83
hsa-miR-193a-3p	0.43	2.83	3.2	0.0015088	0.00204498	-2.88
hsa-miR-874-5p	-0.26	3.83	-3.18	0.00163858	0.00221631	-2.96
hsa-miR-339-3p	0.3	6.79	3.18	0.00164426	0.00221941	-2.96
hsa-miR-199b-5p	0.32	8.72	3.17	0.0016765	0.00225828	-2.98
hsa-miR-1293	0.36	1.71	3.16	0.00170542	0.00229253	-2.99
hsa-miR-2277-3p	0.26	1.95	3.15	0.0017983	0.00241245	-3.04
hsa-miR-135a-5p	-0.28	0.64	-3.13	0.00193026	0.00258418	-3.11
hsa-miR-30d-3p	0.25	4.14	3.08	0.00223129	0.00298111	-3.24
hsa-miR-654-3p	0.32	6.81	3.08	0.00228021	0.00304028	-3.26
hsa-miR-410-3p	0.32	6.17	3.06	0.00240952	0.00320617	-3.31
hsa-miR-582-5p	0.32	3.43	3.05	0.00244778	0.00325049	-3.33
hsa-miR-125a-3p	0.23	3.76	3.05	0.00246571	0.00326768	-3.33
hsa-miR-136-3p	0.38	3.83	3.05	0.00247112	0.00326826	-3.33
hsa-miR-4443	0.35	1.63	3.04	0.00256275	0.00338263	-3.37
hsa-miR-27b-5p	-0.27	7.43	-3.02	0.00272975	0.00359581	-3.43
hsa-miR-668-3p	0.24	1.08	3	0.00290027	0.00381278	-3.48
hsa-miR-3065-5p	-0.43	3.56	-2.98	0.0030788	0.00403938	-3.54
hsa-miR-652-5p	0.23	1.35	2.98	0.00309022	0.00404628	-3.54
hsa-miR-6716-3p	-0.23	1.69	-2.95	0.00338425	0.00442244	-3.62
hsa-miR-4448	-0.32	2.2	-2.95	0.00345816	0.00451005	-3.64
hsa-miR-7976	0.23	1.4	2.94	0.00356953	0.00464605	-3.67
hsa-miR-1249-3p	0.26	3.09	2.89	0.00413056	0.00536563	-3.8
hsa-miR-3651	0.38	3.17	2.88	0.00429246	0.00556494	-3.84
hsa-miR-363-3p	0.31	6.32	2.84	0.00475761	0.00615581	-3.93
hsa-miR-10a-5p	-0.2	15.07	-2.8	0.00549631	0.00709759	-4.06
hsa-miR-130a-3p	0.19	9.35	2.79	0.00563183	0.00725831	-4.09
hsa-miR-491-5p	0.19	1.2	2.78	0.00582823	0.0074967	-4.12
hsa-miR-369-5p	0.27	3.58	2.76	0.00618589	0.00794118	-4.17
hsa-miR-5690	0.2	1.49	2.73	0.00671092	0.00859415	-4.24
hsa-miR-874-3p	-0.19	6.25	-2.73	0.00672073	0.00859415	-4.24
hsa-miR-193a-5p	-0.26	7.04	-2.71	0.00711153	0.00907619	-4.3
hsa-miR-320d	0.25	3.54	2.66	0.00825065	0.0105096	-4.43
hsa-miR-101-5p	-0.2	1.48	-2.55	0.0113849	0.0144739	-4.72
hsa-miR-1275	-0.18	0.97	-2.52	0.0120801	0.0153279	-4.77
hsa-miR-6513-3p	-0.14	0.94	-2.51	0.0126873	0.0160673	-4.81
hsa-miR-23c	-0.17	1.32	-2.48	0.0136176	0.0172122	-4.88
hsa-miR-296-3p	0.33	2.07	2.47	0.0138798	0.0175099	-4.89
hsa-miR-485-5p	-0.28	3.22	-2.45	0.0146518	0.0184483	-4.94
hsa-miR-1262	-0.17	1.33	-2.45	0.0148855	0.0187067	-4.96
hsa-miR-659-5p	0.13	2.39	2.43	0.0155588	0.0195154	-4.99
hsa-miR-320b	0.21	7.03	2.41	0.0163405	0.0204568	-5.04
hsa-miR-7706	0.39	5.73	2.4	0.0170693	0.0213285	-5.08
hsa-miR-92a-1-5p	0.25	4.07	2.39	0.0174376	0.0217473	-5.09
hsa-miR-144-3p	0.28	1.35	2.33	0.0204466	0.0254516	-5.23
hsa-miR-4687-5p	-0.16	1.04	-2.32	0.0209959	0.0260859	-5.26
hsa-miR-370-3p	0.25	3.84	2.28	0.0233436	0.0289478	-5.35
hsa-miR-2116-3p	0.2	1.77	2.25	0.0252835	0.0312943	-5.42
hsa-miR-365a-5p	0.23	2.06	2.21	0.0279653	0.0345485	-5.51
hsa-miR-641	0.2	2.89	2.2	0.0282522	0.0348373	-5.52
hsa-miR-7974	0.28	3.8	2.19	0.029615	0.0364492	-5.56
hsa-miR-99b-5p	-0.25	14.04	-2.16	0.0315069	0.0387052	-5.61
hsa-miR-671-3p	0.28	5.84	2.16	0.0315989	0.0387455	-5.61
hsa-miR-501-3p	0.29	8.27	2.14	0.0330088	0.0403989	-5.65
hsa-miR-502-3p	-0.16	6.2	-2.1	0.0363227	0.0443719	-5.73
hsa-miR-200b-3p	0.25	12.19	2.09	0.0371105	0.04525	-5.75
hsa-miR-148a-5p	-0.21	7.14	-2.09	0.0374184	0.0455407	-5.76
hsa-miR-29a-3p	-0.17	10.63	-2.09	0.0377539	0.0458641	-5.77
hsa-miR-320a	-0.17	11.1	-2.06	0.0397574	0.0482086	-5.81
hsa-miR-191-5p	0.27	13.97	2.06	0.0404068	0.0489057	-5.82
hsa-miR-3157-5p	0.14	1.1	2.03	0.043109	0.0520801	-5.88
hsa-miR-3609	0.2	3.4	2.03	0.0432988	0.0522132	-5.88
hsa-miR-193b-5p	0.21	3.19	1.95	0.0514694	0.0619521	-6.03
hsa-miR-221-3p	0.16	11.55	1.94	0.0529472	0.0636142	-6.05
hsa-miR-5701	0.29	6.43	1.93	0.0546869	0.0655843	-6.08
hsa-miR-3130-3p	-0.17	1.45	-1.91	0.0566156	0.0677735	-6.11
hsa-miR-1291	-0.21	2.67	-1.91	0.0572946	0.0684613	-6.12
hsa-miR-320c	0.17	4.64	1.88	0.061428	0.0732668	-6.18
hsa-miR-935	0.17	0.93	1.87	0.0620794	0.0739094	-6.18
hsa-miR-136-5p	0.2	1.82	1.87	0.0623276	0.0740705	-6.19
hsa-miR-891a-5p	0.26	0.94	1.83	0.0683599	0.0810924	-6.26
hsa-miR-660-3p	0.11	0.97	1.8	0.0720558	0.0853224	-6.31
hsa-miR-30e-3p	-0.08	8.4	-1.8	0.0725497	0.0857524	-6.31
hsa-miR-205-5p	0.2	15.31	1.79	0.0744754	0.0878702	-6.33
hsa-miR-664b-5p	-0.12	1.05	-1.78	0.0759194	0.0894131	-6.35
hsa-miR-149-5p	-0.25	8.96	-1.76	0.0788921	0.0927477	-6.38
hsa-miR-10b-3p	0.13	2.55	1.75	0.0816348	0.0958004	-6.41
hsa-miR-5096	0.2	2.52	1.73	0.0844968	0.098982	-6.44
hsa-miR-548h-3p	0.12	1.16	1.72	0.0868736	0.101404	-6.46
hsa-miR-548z	0.12	1.16	1.72	0.0868736	0.101404	-6.46
hsa-miR-299-5p	0.16	2.32	1.7	0.0896994	0.104516	-6.49
hsa-miR-3909	-0.14	4.26	-1.7	0.0900636	0.104755	-6.49
hsa-miR-193b-3p	0.21	8.89	1.69	0.0911685	0.105852	-6.5
hsa-miR-362-5p	0.13	5.15	1.66	0.0975515	0.113063	-6.55
hsa-miR-486-3p	0.23	3.39	1.66	0.0988917	0.114414	-6.56
hsa-miR-126-5p	0.18	10.37	1.63	0.104137	0.12027	-6.61
hsa-miR-3150b-3p	0.15	1.29	1.57	0.117165	0.13508	-6.7
hsa-miR-365b-5p	0.15	1.61	1.56	0.119141	0.137117	-6.71
hsa-miR-342-5p	0.15	4.36	1.53	0.12707	0.145986	-6.76
hsa-miR-361-3p	0.13	8.16	1.52	0.129283	0.148223	-6.78
hsa-miR-5010-3p	0.11	1.97	1.52	0.129469	0.148223	-6.78
hsa-miR-381-3p	-0.14	7.02	-1.49	0.137411	0.157041	-6.82
hsa-miR-6511b-5p	0.1	1.3	1.44	0.14964	0.17072	-6.89
hsa-miR-1287-5p	0.1	2.96	1.41	0.160281	0.182542	-6.94
hsa-miR-26b-5p	-0.08	12.01	-1.4	0.163811	0.186239	-6.96
hsa-miR-222-5p	0.11	1.33	1.39	0.166134	0.188553	-6.97
hsa-miR-539-5p	-0.1	0.94	-1.36	0.173544	0.196567	-7
hsa-miR-100-3p	0.1	0.85	1.36	0.173794	0.196567	-7
hsa-miR-10b-5p	-0.11	15.28	-1.35	0.176744	0.199559	-7.02
hsa-miR-1296-5p	0.12	5.39	1.33	0.184673	0.208154	-7.05
hsa-miR-191-3p	0.11	2.27	1.29	0.198363	0.223201	-7.1
hsa-miR-92a-3p	0.11	14.59	1.28	0.202994	0.228021	-7.12
hsa-miR-4787-3p	-0.1	0.94	-1.26	0.208829	0.234174	-7.14
hsa-miR-129-2-3p	-0.13	0.93	-1.22	0.222262	0.248812	-7.18
hsa-let-7b-3p	-0.08	7.52	-1.21	0.226725	0.253376	-7.2
hsa-miR-3928-3p	0.09	1.19	1.2	0.232252	0.259111	-7.21
hsa-miR-365a-3p	0.11	6.74	1.19	0.233378	0.259485	-7.22
hsa-miR-365b-3p	0.11	6.74	1.19	0.233378	0.259485	-7.22
hsa-miR-1343-3p	0.11	1.6	1.19	0.235946	0.261896	-7.23
hsa-miR-543	0.14	2.66	1.17	0.240915	0.26696	-7.24
hsa-miR-29b-1-5p	0.12	1.85	1.17	0.242158	0.267733	-7.24
hsa-miR-3615	-0.12	5.74	-1.17	0.242484	0.267733	-7.25
hsa-miR-6503-3p	-0.09	1.73	-1.17	0.242837	0.267733	-7.25
hsa-miR-483-5p	0.14	1.92	1.13	0.259154	0.285243	-7.29
hsa-miR-197-3p	0.1	8.76	1.13	0.260789	0.286563	-7.3
hsa-miR-23a-5p	0.17	3.75	1.11	0.267806	0.29378	-7.31
hsa-miR-377-5p	-0.12	3.23	-1.09	0.277954	0.304404	-7.34
hsa-miR-3158-3p	-0.08	3.22	-1.06	0.289834	0.316885	-7.37
hsa-miR-154-5p	0.09	2.65	1.05	0.295145	0.322155	-7.38
hsa-miR-584-5p	0.11	5.81	1.03	0.306052	0.333505	-7.41
hsa-miR-1271-5p	-0.15	6.52	-1.01	0.315092	0.342786	-7.42
hsa-miR-3607-3p	-0.13	4.32	-0.99	0.321516	0.349196	-7.44
hsa-miR-642a-5p	-0.09	1.43	-0.98	0.326683	0.354222	-7.45
hsa-miR-224-3p	-0.09	3.1	-0.91	0.365153	0.395281	-7.52
hsa-miR-4286	-0.09	5.23	-0.86	0.387883	0.419195	-7.56
hsa-miR-486-5p	-0.13	12.94	-0.86	0.388743	0.419433	-7.56
hsa-miR-10a-3p	0.06	3.92	0.84	0.399524	0.430358	-7.57
hsa-miR-129-5p	0.1	1.58	0.83	0.408393	0.43919	-7.59
hsa-miR-6724-5p	0.07	1.25	0.82	0.410347	0.440569	-7.59
hsa-miR-574-5p	-0.06	7.27	-0.8	0.426558	0.457225	-7.61
hsa-miR-337-5p	-0.05	1.03	-0.78	0.433467	0.463873	-7.62
hsa-miR-29c-3p	-0.09	6.53	-0.77	0.440725	0.470873	-7.63
hsa-miR-432-5p	-0.08	4.56	-0.75	0.450917	0.480978	-7.65
hsa-miR-127-3p	0.07	12.27	0.74	0.459546	0.489387	-7.66
hsa-miR-500a-3p	-0.05	9.44	-0.73	0.467944	0.497522	-7.67
hsa-miR-4454	-0.14	6.52	-0.7	0.485897	0.515774	-7.69
hsa-let-7g-3p	-0.05	2.42	-0.68	0.498513	0.528311	-7.7
hsa-miR-30d-5p	-0.04	13.56	-0.63	0.530063	0.560841	-7.73
hsa-miR-6499-5p	-0.09	2.86	-0.6	0.547396	0.578247	-7.75
hsa-miR-221-5p	-0.05	7.36	-0.55	0.57949	0.611166	-7.78
hsa-miR-663b	0.05	1.08	0.54	0.588551	0.619349	-7.78
hsa-miR-766-3p	0.05	3.89	0.54	0.589137	0.619349	-7.78
hsa-miR-3653-3p	0.04	1.19	0.5	0.617762	0.648403	-7.81
hsa-miR-4732-3p	-0.05	1.02	-0.47	0.636359	0.666806	-7.82
hsa-miR-5683	0.05	0.41	0.47	0.637328	0.666806	-7.82
hsa-miR-1270	0.04	1.06	0.47	0.641779	0.670394	-7.82
hsa-miR-122-5p	-0.07	1.08	-0.46	0.643036	0.670638	-7.82
hsa-miR-126-3p	0.04	10.52	0.44	0.659368	0.685864	-7.83
hsa-miR-1273g-3p	-0.05	3	-0.44	0.659725	0.685864	-7.83
hsa-miR-101-3p	0.05	7.85	0.43	0.66503	0.690284	-7.84
hsa-miR-2110	-0.04	3.2	-0.43	0.667363	0.691611	-7.84
hsa-miR-744-5p	-0.04	8	-0.41	0.678492	0.702036	-7.84
hsa-miR-140-5p	0.03	3.93	0.41	0.685485	0.708154	-7.85
hsa-miR-200b-5p	-0.05	5.86	-0.4	0.691385	0.713127	-7.85
hsa-miR-4781-3p	-0.02	1.74	-0.39	0.694768	0.715491	-7.85
hsa-miR-296-5p	-0.05	3.06	-0.39	0.699205	0.718932	-7.86
hsa-miR-376a-5p	0.04	1.04	0.36	0.718543	0.736908	-7.87
hsa-miR-487b-3p	-0.03	4.33	-0.36	0.718934	0.736908	-7.87
hsa-miR-1266-5p	-0.03	1.26	-0.33	0.739148	0.756444	-7.88
hsa-miR-222-3p	-0.03	11.07	-0.3	0.765275	0.781963	-7.89
hsa-miR-219a-1-3p	0.02	1.85	0.28	0.776365	0.792062	-7.89
hsa-miR-431-3p	0.02	1.57	0.26	0.798441	0.813281	-7.9
hsa-miR-423-3p	0.03	10.67	0.25	0.799664	0.813281	-7.9
hsa-miR-30c-5p	-0.02	10.98	-0.25	0.800884	0.813281	-7.9
hsa-miR-423-5p	0.03	10.18	0.25	0.805257	0.816458	-7.9
hsa-miR-532-3p	-0.02	4.79	-0.21	0.831794	0.841498	-7.91
hsa-let-7g-5p	0.01	12.52	0.21	0.832519	0.841498	-7.91
hsa-miR-3605-5p	0.02	3.09	0.21	0.83657	0.844292	-7.91
hsa-miR-1299	-0.02	1.08	-0.19	0.851567	0.858107	-7.91
hsa-miR-4520-3p	-0.01	1.23	-0.15	0.879154	0.884547	-7.92
hsa-miR-628-3p	-0.01	2.97	-0.11	0.91326	0.917456	-7.92
hsa-miR-4516	-0.01	1.53	-0.08	0.9342	0.937057	-7.93
hsa-miR-642a-3p	-0.01	1.01	-0.08	0.939986	0.941421	-7.93
hsa-miR-2277-5p	0	3.09	0.04	0.971475	0.971475	-7.93
