# Supplementary material for: Cell‐Selective Delivery of RIBOTACs via an Anti‐EGFR Nanobody for Pancreatic Cancer Treatment
Source: Adv Sci (Weinh). 2026 Jul 16:e76575. Online ahead of print. doi: 10.1002/advs.76575 (PMC13373894; doi:10.1002/advs.76575)
Supplement: Supplementary file 4 — Supporting File 4: advs76575‐sup‐0004‐TableS3.xlsx. [file ADVS-9999-e76575-s006.xlsx]

## Sheet: Table S3
Gene ID	Log2(Fold Change)	Average Expression	t statistic	p-value	Adjusted p-value	Log-odds of DE
hsa-miR-217-5p	-6.94	11.51	-26.45	6.81E-53	4.20E-50	110.09
hsa-miR-216b-3p	-5.76	4.11	-26.21	1.82E-52	5.60E-50	109.11
hsa-miR-216a-5p	-6.59	9.32	-25.45	3.99E-51	8.19E-49	106.04
hsa-miR-216b-5p	-6.93	9.02	-25.04	2.15E-50	3.31E-48	104.37
hsa-miR-802	-6.47	6.72	-24.08	1.19E-48	1.25E-46	100.38
hsa-miR-217-3p	-5.58	3.59	-24.08	1.22E-48	1.25E-46	100.36
hsa-miR-148a-3p	-4.22	15.05	-23.75	4.98E-48	4.38E-46	98.96
hsa-miR-130b-3p	-3.32	7.39	-22.28	3.17E-45	2.44E-43	92.54
hsa-miR-148a-5p	-3.81	6.93	-21.94	1.46E-44	9.96E-43	91.02
hsa-miR-216a-3p	-5.45	4.51	-20.75	3.34E-42	2.06E-40	85.6
hsa-miR-21-3p	2.26	8.43	16.37	8.40E-33	4.71E-31	64.02
hsa-miR-30c-2-3p	-2.83	5.38	-15.96	6.86E-32	3.52E-30	61.93
hsa-miR-190b-5p	-3.85	4.23	-15.94	7.75E-32	3.67E-30	61.81
hsa-miR-375-3p	-3.72	13.94	-15.49	8.22E-31	3.61E-29	59.45
hsa-miR-30a-5p	-1.8	14.09	-15.16	4.96E-30	2.04E-28	57.66
hsa-miR-338-3p	-2.3	7.78	-14.47	2.04E-28	7.86E-27	53.95
hsa-miR-29c-3p	-1.8	10.79	-13.66	1.62E-26	5.89E-25	49.58
hsa-miR-615-3p	2.11	1.23	13.64	1.84E-26	6.31E-25	49.46
hsa-miR-23a-3p	1.41	12.18	12.84	1.50E-24	4.87E-23	45.07
hsa-miR-10a-5p	1.36	11.51	12.78	2.18E-24	6.73E-23	44.69
hsa-miR-708-5p	2.44	5.43	12.67	3.95E-24	1.16E-22	44.1
hsa-miR-214-3p	1.78	8.39	12.56	7.27E-24	2.04E-22	43.5
hsa-miR-145-3p	1.29	8.63	12.52	9.19E-24	2.46E-22	43.26
hsa-let-7b-5p	-1.55	12.74	-12.41	1.69E-23	4.33E-22	42.66
hsa-miR-30a-3p	-1.92	9.14	-12.35	2.35E-23	5.79E-22	42.33
hsa-miR-182-5p	-1.75	11.05	-12.27	3.73E-23	8.84E-22	41.87
hsa-miR-96-5p	-1.95	8.19	-12.23	4.64E-23	1.06E-21	41.65
hsa-miR-143-3p	1.5	16.4	12.22	4.89E-23	1.08E-21	41.6
hsa-miR-222-3p	1.62	9.47	12.21	5.21E-23	1.11E-21	41.53
hsa-miR-135b-5p	1.95	9.1	11.92	2.57E-22	5.28E-21	39.94
hsa-miR-34b-3p	1.7	1.37	11.81	4.75E-22	9.44E-21	39.33
hsa-miR-19b-3p	-1.75	9.25	-11.79	5.36E-22	1.03E-20	39.21
hsa-miR-21-5p	1.41	18.17	11.77	5.99E-22	1.12E-20	39.1
hsa-miR-10a-3p	2.17	5.73	11.61	1.46E-21	2.65E-20	38.21
hsa-miR-221-3p	1.53	10.42	11.53	2.30E-21	4.05E-20	37.76
hsa-miR-7705	2.06	1.73	11.41	4.58E-21	7.84E-20	37.07
hsa-miR-100-5p	1.61	10.08	11.37	5.52E-21	9.19E-20	36.89
hsa-miR-708-3p	2.46	3.99	11.16	1.86E-20	3.01E-19	35.68
hsa-miR-27b-3p	-1.12	13.87	-10.98	5.14E-20	8.12E-19	34.66
hsa-miR-196b-5p	3.12	2.84	10.88	9.03E-20	1.39E-18	34.1
hsa-miR-136-3p	-1.4	8.62	-10.83	1.20E-19	1.81E-18	33.82
hsa-miR-199a-5p	1.38	11.17	10.39	1.38E-18	2.02E-17	31.39
hsa-miR-376c-3p	-1.57	8.03	-10.35	1.76E-18	2.52E-17	31.15
hsa-miR-27a-3p	1.2	12.91	10.34	1.85E-18	2.55E-17	31.1
hsa-miR-200c-3p	-1.45	12.46	-10.34	1.86E-18	2.55E-17	31.09
hsa-miR-451a	-2.21	11.03	-10.12	6.15E-18	8.24E-17	29.9
hsa-miR-10396b-3p	-2.54	1.96	-10.03	1.07E-17	1.40E-16	29.35
hsa-miR-100-3p	1.28	0.8	10.02	1.11E-17	1.42E-16	29.32
hsa-miR-338-5p	-1.83	5.63	-9.98	1.37E-17	1.72E-16	29.11
hsa-miR-1291	-2.19	4.51	-9.96	1.53E-17	1.89E-16	28.99
hsa-miR-34c-3p	1.73	1.79	9.96	1.58E-17	1.90E-16	28.97
hsa-miR-30e-5p	-1	13.07	-9.9	2.13E-17	2.51E-16	28.67
hsa-miR-199b-3p	1.22	11.74	9.9	2.16E-17	2.51E-16	28.65
hsa-miR-199a-3p	1.22	12.74	9.89	2.28E-17	2.60E-16	28.6
hsa-miR-210-3p	1.92	5.9	9.73	5.73E-17	6.42E-16	27.68
hsa-miR-30c-5p	-1.2	10.66	-9.63	9.61E-17	1.06E-15	27.17
hsa-miR-30b-5p	-1.7	10.39	-9.5	2.01E-16	2.17E-15	26.44
hsa-miR-145-5p	1.34	10.76	9.49	2.14E-16	2.28E-15	26.37
hsa-miR-34b-5p	1.46	1.22	9.46	2.46E-16	2.55E-15	26.23
hsa-miR-135b-3p	1.42	1.19	9.46	2.48E-16	2.55E-15	26.23
hsa-miR-4488	-2.71	3.15	-9.08	2.03E-15	2.05E-14	24.14
hsa-miR-134-5p	-1.39	6.4	-9.07	2.14E-15	2.13E-14	24.09
hsa-miR-29b-2-5p	-2.15	4.98	-9.07	2.24E-15	2.19E-14	24.04
hsa-miR-29c-5p	-1.51	5.65	-9.06	2.36E-15	2.27E-14	23.99
hsa-miR-143-5p	1.73	4.9	8.97	3.73E-15	3.54E-14	23.53
hsa-miR-9983-3p	-2.37	4.36	-8.97	3.89E-15	3.63E-14	23.49
hsa-miR-125b-5p	1.58	9.88	8.94	4.38E-15	4.03E-14	23.37
hsa-miR-92a-3p	-1.14	12.29	-8.92	4.91E-15	4.45E-14	23.26
hsa-miR-141-3p	-1.48	12.04	-8.9	5.68E-15	5.07E-14	23.12
hsa-miR-1262	-1.62	1.57	-8.87	6.73E-15	5.92E-14	22.95
hsa-miR-548j-5p	-1.78	1.69	-8.77	1.11E-14	9.64E-14	22.45
hsa-miR-10399-5p	1.6	1.83	8.74	1.37E-14	1.17E-13	22.24
hsa-miR-375-5p	-1.82	1	-8.71	1.61E-14	1.36E-13	22.08
hsa-miR-221-5p	1.32	6.13	8.62	2.59E-14	2.15E-13	21.61
hsa-miR-34c-5p	1.79	4.22	8.58	3.19E-14	2.62E-13	21.4
hsa-miR-12136	-1.82	6.15	-8.55	3.77E-14	3.05E-13	21.24
hsa-miR-2114-5p	-1.92	1.35	-8.46	6.15E-14	4.92E-13	20.75
hsa-miR-455-5p	-1.34	5.42	-8.44	6.77E-14	5.35E-13	20.66
hsa-miR-511-5p	1.82	2.45	8.27	1.75E-13	1.36E-12	19.72
hsa-miR-511-3p	1.05	0.74	8.24	2.06E-13	1.59E-12	19.56
hsa-miR-27a-5p	-1.37	5.66	-8.13	3.77E-13	2.87E-12	18.96
hsa-miR-378a-3p	-0.92	9.04	-8.11	4.10E-13	3.08E-12	18.87
hsa-miR-32-5p	-1.04	7.19	-8.11	4.17E-13	3.10E-12	18.86
hsa-miR-1185-1-3p	1.42	1.37	8.1	4.27E-13	3.13E-12	18.83
hsa-miR-151a-3p	-0.71	10.49	-8.06	5.38E-13	3.90E-12	18.61
hsa-miR-30e-3p	-1.15	8.84	-7.97	8.62E-13	6.17E-12	18.14
hsa-miR-1249-3p	1.39	1.77	7.88	1.41E-12	1.00E-11	17.65
hsa-miR-5571-3p	1.39	1.02	7.82	1.90E-12	1.33E-11	17.36
hsa-miR-196a-5p	2.46	3.34	7.81	2.00E-12	1.37E-11	17.31
hsa-let-7g-5p	-0.93	13.55	-7.81	2.00E-12	1.37E-11	17.31
hsa-miR-142-5p	1.4	9.05	7.65	4.72E-12	3.20E-11	16.46
hsa-let-7g-3p	-1.59	3.84	-7.64	5.17E-12	3.46E-11	16.37
hsa-miR-664a-5p	-1.4	3.39	-7.63	5.35E-12	3.54E-11	16.33
hsa-miR-222-5p	1.4	1.48	7.62	5.72E-12	3.75E-11	16.27
hsa-miR-101-3p	-0.88	12.25	-7.55	8.05E-12	5.22E-11	15.93
hsa-miR-3960	-1.91	2.5	-7.55	8.13E-12	5.22E-11	15.92
hsa-miR-144-3p	-1.73	5.26	-7.54	8.71E-12	5.53E-11	15.85
hsa-miR-155-5p	1.43	8.38	7.52	9.40E-12	5.91E-11	15.77
hsa-miR-26b-5p	-0.8	12.86	-7.52	9.49E-12	5.91E-11	15.77
hsa-miR-374b-3p	1.49	3.64	7.45	1.38E-11	8.53E-11	15.39
hsa-miR-92b-3p	1.15	6.91	7.4	1.83E-11	1.11E-10	15.12
hsa-miR-503-5p	1.63	4.1	7.35	2.35E-11	1.42E-10	14.87
hsa-miR-146a-5p	1.15	9.88	7.34	2.44E-11	1.46E-10	14.83
hsa-miR-31-3p	1.98	1.92	7.26	3.62E-11	2.15E-10	14.44
hsa-miR-10399-3p	1.27	1.55	7.22	4.47E-11	2.62E-10	14.24
hsa-miR-29b-1-5p	1.3	1.85	7.21	4.90E-11	2.85E-10	14.14
hsa-miR-542-3p	1.23	6.96	7.18	5.60E-11	3.22E-10	14.01
hsa-miR-424-3p	1.67	2.99	7.17	5.95E-11	3.39E-10	13.95
hsa-miR-224-5p	1.26	7.14	7.11	7.87E-11	4.45E-10	13.68
hsa-miR-31-5p	2.05	7.07	7.09	8.93E-11	5.00E-10	13.55
hsa-miR-365a-5p	-1.64	1.48	-7.07	9.86E-11	5.47E-10	13.46
hsa-miR-199b-5p	0.89	9.72	7.06	1.02E-10	5.60E-10	13.42
hsa-miR-450a-5p	1.17	5.55	7.02	1.28E-10	7.00E-10	13.19
hsa-miR-147b-5p	1.05	0.82	7.02	1.30E-10	7.03E-10	13.18
hsa-miR-590-3p	-1.13	6.13	-6.99	1.47E-10	7.88E-10	13.06
hsa-miR-339-3p	-1.22	6.84	-6.94	1.88E-10	9.97E-10	12.82
hsa-miR-874-5p	1.08	1.1	6.93	2.04E-10	1.07E-09	12.74
hsa-miR-212-3p	1.52	2.82	6.85	3.10E-10	1.62E-09	12.33
hsa-miR-423-5p	-1.69	6.88	-6.79	4.19E-10	2.17E-09	12.03
hsa-miR-144-5p	-1.85	4.03	-6.75	5.13E-10	2.63E-09	11.83
hsa-miR-147b-3p	1.66	3.28	6.73	5.60E-10	2.85E-09	11.74
hsa-miR-10395-3p	1.07	1.14	6.73	5.69E-10	2.87E-09	11.73
hsa-miR-107	0.87	6.48	6.69	6.69E-10	3.35E-09	11.57
hsa-miR-1287-5p	1.18	1.86	6.66	7.97E-10	3.96E-09	11.4
hsa-miR-574-3p	0.96	7.5	6.65	8.47E-10	4.17E-09	11.34
hsa-miR-95-3p	-0.99	8.06	-6.64	8.54E-10	4.17E-09	11.33
hsa-let-7i-5p	0.76	13.49	6.61	1.00E-09	4.86E-09	11.17
hsa-miR-450b-5p	1.11	6.35	6.6	1.09E-09	5.24E-09	11.09
hsa-miR-203a-3p	1.19	8.82	6.53	1.48E-09	7.06E-09	10.79
hsa-miR-152-3p	-0.58	9.64	-6.52	1.57E-09	7.44E-09	10.73
hsa-miR-130b-5p	-2.02	4.8	-6.48	1.95E-09	9.19E-09	10.51
hsa-miR-125b-1-3p	1.52	3.79	6.44	2.34E-09	1.09E-08	10.34
hsa-miR-330-5p	1.34	2.28	6.43	2.45E-09	1.13E-08	10.29
hsa-miR-186-5p	-0.54	10.79	-6.39	3.03E-09	1.39E-08	10.08
hsa-let-7e-3p	1.3	2.99	6.38	3.21E-09	1.47E-08	10.02
hsa-miR-574-5p	-0.76	7.02	-6.37	3.27E-09	1.48E-08	10.01
hsa-miR-299-3p	-1.33	3.19	-6.34	3.78E-09	1.70E-08	9.87
hsa-miR-24-2-5p	1.08	5.62	6.33	4.01E-09	1.79E-08	9.81
hsa-miR-1247-5p	1.5	3.84	6.29	5.05E-09	2.24E-08	9.58
hsa-miR-30d-5p	-0.68	12.44	-6.26	5.84E-09	2.57E-08	9.44
hsa-miR-369-3p	-0.76	8.31	-6.23	6.47E-09	2.83E-08	9.34
hsa-miR-766-3p	1.08	1.63	6.17	8.84E-09	3.84E-08	9.03
hsa-miR-30d-3p	-1.06	3.7	-6.13	1.09E-08	4.72E-08	8.82
hsa-miR-653-3p	1.2	1.73	6.12	1.15E-08	4.92E-08	8.77
hsa-miR-2355-3p	1.33	2.83	6.07	1.41E-08	5.98E-08	8.58
hsa-miR-652-3p	-0.74	8.36	-6.07	1.42E-08	5.99E-08	8.57
hsa-miR-22-3p	-0.64	13.41	-5.96	2.45E-08	1.03E-07	8.03
hsa-miR-139-5p	-1.27	5.68	-5.91	3.10E-08	1.29E-07	7.8
hsa-miR-193b-3p	-1.43	7.4	-5.91	3.14E-08	1.30E-07	7.79
hsa-miR-19a-3p	-1.02	6.33	-5.9	3.26E-08	1.34E-07	7.75
hsa-miR-379-5p	-0.83	8.77	-5.87	3.64E-08	1.48E-07	7.64
hsa-let-7c-3p	0.96	1.12	5.81	4.98E-08	2.02E-07	7.34
hsa-miR-214-5p	1.15	5.73	5.79	5.37E-08	2.16E-07	7.26
hsa-let-7a-5p	-0.79	13.42	-5.78	5.58E-08	2.23E-07	7.23
hsa-miR-146a-3p	1.27	1.59	5.75	6.54E-08	2.60E-07	7.07
hsa-miR-1468-5p	-1.24	2.09	-5.74	6.92E-08	2.73E-07	7.02
hsa-miR-15a-5p	-0.6	8.61	-5.72	7.50E-08	2.94E-07	6.94
hsa-let-7f-5p	-0.73	13.29	-5.69	8.68E-08	3.38E-07	6.79
hsa-miR-192-5p	-1.18	12.18	-5.67	9.41E-08	3.65E-07	6.72
hsa-miR-411-3p	1.2	2.37	5.64	1.09E-07	4.21E-07	6.57
hsa-miR-181a-3p	1.12	4	5.63	1.15E-07	4.40E-07	6.52
hsa-miR-181c-5p	-0.61	7.97	-5.6	1.34E-07	5.08E-07	6.37
hsa-miR-210-5p	1.06	1.31	5.59	1.36E-07	5.14E-07	6.36
hsa-miR-24-3p	0.55	13.62	5.54	1.70E-07	6.39E-07	6.14
hsa-miR-193b-5p	-1.12	1.39	-5.54	1.74E-07	6.49E-07	6.12
hsa-miR-136-5p	-1.27	5.31	-5.51	1.97E-07	7.31E-07	5.99
hsa-miR-142-3p	1.4	5.53	5.48	2.31E-07	8.51E-07	5.84
hsa-miR-183-3p	0.88	0.8	5.46	2.46E-07	9.00E-07	5.78
hsa-miR-935	0.85	0.55	5.45	2.55E-07	9.30E-07	5.74
hsa-miR-132-5p	1.09	4.2	5.44	2.70E-07	9.80E-07	5.69
hsa-miR-548d-5p	-0.94	2.24	-5.42	2.92E-07	1.05E-06	5.61
hsa-miR-486-5p	-2.66	6.65	-5.42	3.01E-07	1.08E-06	5.58
hsa-miR-1307-3p	0.98	4.53	5.4	3.26E-07	1.16E-06	5.5
hsa-miR-335-3p	-0.65	7.41	-5.35	4.06E-07	1.44E-06	5.29
hsa-miR-183-5p	-0.77	9.8	-5.3	5.16E-07	1.81E-06	5.06
hsa-miR-10b-5p	-0.56	9.86	-5.29	5.28E-07	1.85E-06	5.03
hsa-miR-29a-3p	0.4	12.74	5.26	6.08E-07	2.12E-06	4.9
hsa-miR-582-5p	0.94	4.2	5.25	6.30E-07	2.18E-06	4.86
hsa-miR-219a-5p	-1.02	1.09	-5.22	7.34E-07	2.53E-06	4.71
hsa-miR-7706	0.84	1.1	5.2	7.99E-07	2.73E-06	4.63
hsa-miR-548b-3p	-0.97	0.79	-5.19	8.37E-07	2.85E-06	4.59
hsa-miR-505-3p	0.61	6.18	5.16	9.38E-07	3.18E-06	4.47
hsa-miR-493-5p	0.75	6.86	5.15	9.99E-07	3.36E-06	4.41
hsa-miR-628-5p	-0.83	4.37	-5.15	1.00E-06	3.36E-06	4.41
hsa-miR-411-5p	-0.79	7.31	-5.14	1.02E-06	3.38E-06	4.4
hsa-miR-25-3p	-0.44	10.31	-5.11	1.18E-06	3.92E-06	4.25
hsa-miR-362-3p	-0.59	5.48	-5.11	1.19E-06	3.92E-06	4.24
hsa-miR-18a-5p	1.27	4.28	5.09	1.27E-06	4.16E-06	4.18
hsa-miR-4772-3p	0.82	0.86	5.08	1.37E-06	4.46E-06	4.11
hsa-miR-944	0.84	0.62	5.04	1.58E-06	5.12E-06	3.97
hsa-miR-153-3p	-1.11	5.63	-5.04	1.59E-06	5.12E-06	3.96
hsa-miR-889-3p	-0.84	6.16	-4.99	1.98E-06	6.35E-06	3.75
hsa-miR-642a-5p	1.14	2.53	4.99	1.99E-06	6.35E-06	3.74
hsa-miR-556-3p	0.82	1.26	4.98	2.05E-06	6.48E-06	3.72
hsa-miR-450a-2-3p	0.91	1.45	4.98	2.05E-06	6.48E-06	3.72
hsa-miR-215-3p	0.95	0.73	4.98	2.08E-06	6.53E-06	3.7
hsa-miR-181a-5p	0.78	11.27	4.94	2.51E-06	7.84E-06	3.52
hsa-miR-181b-3p	0.77	0.89	4.93	2.56E-06	7.97E-06	3.5
hsa-miR-5010-3p	0.8	1.08	4.9	2.92E-06	9.05E-06	3.37
hsa-miR-382-5p	-0.9	6.59	-4.84	3.79E-06	1.17E-05	3.12
hsa-miR-4326	0.91	1.85	4.83	3.95E-06	1.21E-05	3.08
hsa-miR-548ae-5p	-0.79	1.08	-4.82	4.04E-06	1.23E-05	3.06
hsa-miR-337-3p	0.99	4.36	4.82	4.07E-06	1.24E-05	3.05
hsa-miR-329-3p	1.09	4.02	4.8	4.48E-06	1.35E-05	2.96
hsa-miR-99b-3p	1.05	4.86	4.79	4.72E-06	1.42E-05	2.91
hsa-miR-127-5p	-0.87	6.26	-4.77	5.02E-06	1.49E-05	2.85
hsa-miR-891a-5p	-1.24	1.97	-4.77	5.02E-06	1.49E-05	2.85
hsa-miR-342-3p	0.59	7.46	4.77	5.10E-06	1.51E-05	2.83
hsa-miR-1271-5p	0.96	2.9	4.76	5.29E-06	1.56E-05	2.8
hsa-miR-200c-5p	-1.03	2.59	-4.75	5.61E-06	1.65E-05	2.74
hsa-miR-365a-3p	-0.8	6.12	-4.7	6.73E-06	1.96E-05	2.57
hsa-miR-365b-3p	-0.8	6.12	-4.7	6.74E-06	1.96E-05	2.56
hsa-miR-664b-3p	0.89	1.66	4.68	7.50E-06	2.17E-05	2.46
hsa-miR-223-5p	1.19	2.9	4.66	7.94E-06	2.28E-05	2.41
hsa-miR-212-5p	1.09	2.44	4.66	8.02E-06	2.30E-05	2.4
hsa-miR-6503-3p	0.96	1.43	4.64	8.70E-06	2.48E-05	2.32
hsa-miR-203b-3p	1.14	2.07	4.63	9.13E-06	2.59E-05	2.27
hsa-miR-99a-5p	0.78	10.9	4.62	9.41E-06	2.66E-05	2.24
hsa-miR-200a-5p	-0.92	4.81	-4.6	1.03E-05	2.88E-05	2.16
hsa-miR-421	0.88	4.54	4.57	1.17E-05	3.29E-05	2.03
hsa-miR-361-5p	0.4	7.94	4.55	1.25E-05	3.49E-05	1.97
hsa-miR-660-5p	-0.44	7.01	-4.5	1.57E-05	4.35E-05	1.75
hsa-miR-7-5p	-1	12.4	-4.49	1.62E-05	4.48E-05	1.72
hsa-miR-1228-3p	0.61	0.76	4.47	1.77E-05	4.87E-05	1.63
hsa-miR-381-3p	-0.88	7.63	-4.41	2.18E-05	5.97E-05	1.43
hsa-miR-93-3p	1.06	2.7	4.41	2.25E-05	6.14E-05	1.4
hsa-miR-126-5p	-0.41	9.87	-4.39	2.44E-05	6.61E-05	1.33
hsa-miR-377-3p	-1.08	5.12	-4.37	2.61E-05	7.05E-05	1.26
hsa-miR-582-3p	0.85	3.71	4.34	2.97E-05	7.98E-05	1.14
hsa-miR-30b-3p	-0.99	2.29	-4.33	3.00E-05	8.03E-05	1.13
hsa-miR-125a-5p	0.62	9.68	4.31	3.24E-05	8.64E-05	1.05
hsa-miR-335-5p	-0.76	9.93	-4.31	3.25E-05	8.64E-05	1.05
hsa-miR-548q	-0.85	1.6	-4.27	3.88E-05	0.000102693	0.88
hsa-miR-148b-3p	-0.4	9.74	-4.26	3.97E-05	0.000104494	0.86
hsa-miR-2277-5p	0.6	0.78	4.25	4.23E-05	0.000110789	0.8
hsa-miR-628-3p	-0.78	3.19	-4.2	5.11E-05	0.000133355	0.62
hsa-miR-195-5p	-0.56	10	-4.19	5.18E-05	0.000134688	0.6
hsa-miR-15b-3p	0.81	3.62	4.18	5.36E-05	0.000138713	0.57
hsa-miR-125b-2-3p	0.93	5.63	4.17	5.76E-05	0.000148585	0.5
hsa-miR-128-3p	0.63	6.84	4.15	6.13E-05	0.000157392	0.44
hsa-miR-5001-3p	0.57	0.78	4.12	6.94E-05	0.000177338	0.32
hsa-miR-19b-1-5p	-0.82	1.1	-4.11	7.04E-05	0.000179174	0.31
hsa-miR-301b-3p	-0.98	2.03	-4.09	7.59E-05	0.000192429	0.24
hsa-miR-193a-3p	-0.92	3.49	-4.07	8.16E-05	0.000206003	0.17
hsa-miR-4485-3p	1.01	3.62	4.07	8.45E-05	0.000212477	0.14
hsa-miR-1290	0.68	0.52	4.04	9.44E-05	0.000236422	0.03
hsa-miR-135a-5p	-0.87	6.59	-4	0.00010688	0.00026655	-0.09
hsa-miR-660-3p	0.64	1.06	3.98	0.000115175	0.00028608	-0.16
hsa-miR-9-3p	0.89	3.52	3.96	0.000124812	0.000308772	-0.24
hsa-miR-2355-5p	0.63	0.7	3.94	0.000132952	0.000327594	-0.3
hsa-miR-2110	-0.94	2.51	-3.94	0.000135424	0.000332356	-0.31
hsa-miR-561-5p	-0.68	0.71	-3.89	0.000165312	0.000404095	-0.5
hsa-miR-146b-5p	0.52	11.62	3.84	0.00019194	0.000467333	-0.64
hsa-miR-584-5p	1.13	2.61	3.84	0.000192791	0.000467556	-0.65
hsa-miR-122-5p	-2.05	2.03	-3.84	0.000196046	0.000473586	-0.66
hsa-miR-132-3p	0.73	7.17	3.83	0.000198739	0.000478217	-0.68
hsa-miR-29a-5p	0.76	2.87	3.77	0.000247302	0.000592754	-0.88
hsa-miR-500a-3p	-0.4	5.69	-3.74	0.000276062	0.000659124	-0.99
hsa-miR-16-5p	-0.33	12.14	-3.73	0.000286385	0.000681132	-1.02
hsa-miR-376b-5p	-0.7	1.75	-3.73	0.000292617	0.000693278	-1.04
hsa-miR-26a-5p	-0.49	14.82	-3.72	0.000299189	0.000706131	-1.07
hsa-miR-3065-5p	0.92	1.93	3.69	0.000334729	0.000786997	-1.17
hsa-miR-1250-5p	-0.61	0.85	-3.66	0.000365265	0.000855526	-1.25
hsa-miR-376c-5p	-0.68	1.76	-3.63	0.000412161	0.000961708	-1.37
hsa-miR-18a-3p	0.73	1.75	3.62	0.000431392	0.00100278	-1.41
hsa-miR-489-3p	0.64	1.15	3.61	0.000434921	0.00100719	-1.42
hsa-miR-412-5p	0.73	2.24	3.61	0.000440793	0.00101696	-1.43
hsa-miR-340-5p	-0.37	8.7	-3.61	0.000449052	0.00103215	-1.45
hsa-miR-23c	0.51	1.39	3.59	0.000477856	0.00109427	-1.51
hsa-miR-431-5p	0.79	3.15	3.57	0.000503751	0.0011493	-1.56
hsa-miR-663a	-0.75	1.02	-3.55	0.000536654	0.00121985	-1.62
hsa-miR-4433b-5p	-1.32	0.85	-3.54	0.000560105	0.00126847	-1.66
hsa-miR-9901	-0.57	0.85	-3.52	0.000598251	0.0013499	-1.72
hsa-miR-200b-3p	-0.4	12.19	-3.51	0.000627107	0.00140985	-1.76
hsa-miR-514a-3p	0.93	1.6	3.49	0.000661718	0.00148225	-1.81
hsa-miR-4732-3p	-0.81	0.5	-3.47	0.000706746	0.00157738	-1.87
hsa-miR-9985	-0.46	0.79	-3.46	0.000750917	0.00166991	-1.93
hsa-miR-99a-3p	0.7	2.04	3.43	0.000810038	0.0017949	-2
hsa-miR-340-3p	0.79	3.73	3.43	0.000832676	0.00183845	-2.03
hsa-miR-874-3p	0.68	4.4	3.42	0.000860844	0.00189386	-2.06
hsa-miR-629-5p	-0.56	5.37	-3.41	0.000883492	0.00193178	-2.08
hsa-miR-363-3p	-0.56	5.74	-3.41	0.000884352	0.00193178	-2.08
hsa-miR-184	1.05	2.16	3.39	0.000944572	0.00205603	-2.15
hsa-miR-33b-5p	-0.67	0.96	-3.39	0.000949752	0.00206003	-2.15
hsa-miR-629-3p	0.59	0.95	3.38	0.000960643	0.00207634	-2.16
hsa-miR-124-3p	0.51	0.75	3.38	0.000973639	0.00209707	-2.17
hsa-miR-129-1-3p	-0.79	2.08	-3.36	0.00103351	0.00221827	-2.23
hsa-miR-3909	0.57	1.46	3.35	0.00107212	0.00229315	-2.26
hsa-miR-337-5p	0.73	3.12	3.34	0.00108836	0.00231983	-2.28
hsa-miR-23a-5p	-0.81	2.63	-3.34	0.00111663	0.00237189	-2.3
hsa-miR-377-5p	-0.72	2.24	-3.33	0.00115566	0.00244634	-2.34
hsa-miR-149-5p	0.75	4.52	3.32	0.00116748	0.00246291	-2.34
hsa-miR-548az-5p	-0.66	1.39	-3.32	0.00119934	0.00252148	-2.37
hsa-miR-130a-3p	-0.41	7.08	-3.31	0.00120689	0.00252872	-2.38
hsa-miR-185-5p	-0.39	7.06	-3.31	0.00121182	0.00253044	-2.38
hsa-miR-374b-5p	-0.37	8.77	-3.3	0.00124892	0.0025991	-2.41
hsa-miR-331-3p	0.59	5.26	3.3	0.00125554	0.00260408	-2.41
hsa-miR-1301-3p	0.82	3.61	3.29	0.00128276	0.00265162	-2.43
hsa-miR-141-5p	-0.6	1.23	-3.29	0.00129757	0.00267324	-2.44
hsa-miR-301a-5p	0.56	1.03	3.28	0.00133191	0.00273485	-2.47
hsa-miR-193a-5p	-0.69	4.98	-3.28	0.00134754	0.00275776	-2.48
hsa-miR-548am-5p	-0.38	0.87	-3.25	0.00147684	0.00301237	-2.56
hsa-miR-942-5p	-0.65	2.42	-3.23	0.00159037	0.00323323	-2.63
hsa-miR-194-3p	0.75	2.05	3.23	0.00160396	0.00325014	-2.64
hsa-miR-139-3p	-0.61	0.86	-3.22	0.00164873	0.0033299	-2.67
hsa-miR-190a-5p	-0.84	3.62	-3.21	0.00169587	0.0034139	-2.69
hsa-miR-450a-1-3p	0.63	2.21	3.2	0.00173011	0.00347149	-2.71
hsa-miR-4433b-3p	-0.66	0.4	-3.17	0.00193506	0.00387012	-2.81
hsa-miR-140-5p	0.39	7.21	3.14	0.00208174	0.00415	-2.88
hsa-miR-379-3p	0.67	2.35	3.14	0.00212693	0.00422642	-2.9
hsa-miR-425-5p	0.3	8.71	3.13	0.00216625	0.00429071	-2.92
hsa-miR-223-3p	0.78	9.27	3.13	0.00219331	0.00433038	-2.93
hsa-miR-550a-5p	-0.64	1.46	-3.12	0.00221451	0.00435826	-2.94
hsa-miR-1260a	0.76	4.16	3.1	0.00239809	0.00470454	-3.01
hsa-miR-548ab	-0.51	0.84	-3.1	0.00240749	0.00470798	-3.02
hsa-miR-146b-3p	0.76	4	3.1	0.00243166	0.00474019	-3.03
hsa-miR-202-5p	-0.86	2.48	-3.09	0.00244436	0.00474993	-3.03
hsa-miR-4705	-0.46	0.75	-3.09	0.00245733	0.0047601	-3.04
hsa-miR-370-5p	0.46	0.89	3.09	0.00247918	0.00478738	-3.04
hsa-let-7f-1-3p	0.61	2.91	3.08	0.00257365	0.00495427	-3.08
hsa-miR-137-3p	0.7	1.33	3.07	0.00262371	0.00503492	-3.1
hsa-miR-548b-5p	-0.46	0.64	-3.04	0.00287115	0.00549263	-3.18
hsa-miR-15b-5p	0.3	9.24	3.04	0.00290071	0.005532	-3.19
hsa-miR-188-5p	0.61	1.8	3.03	0.00294426	0.00559773	-3.2
hsa-miR-598-3p	-0.53	5.31	-3.01	0.00312553	0.00592409	-3.26
hsa-miR-133a-3p	0.75	3.34	3.01	0.00315135	0.0059547	-3.27
hsa-let-7e-5p	0.58	6.87	3.01	0.0031923	0.00601363	-3.28
hsa-miR-409-5p	0.66	2.85	2.98	0.00349366	0.00656127	-3.36
hsa-miR-1246	-0.87	4.52	-2.97	0.00355962	0.00666483	-3.38
hsa-miR-4516	-0.49	0.43	-2.97	0.00359031	0.00670191	-3.38
hsa-miR-556-5p	0.44	0.86	2.93	0.0040524	0.00754163	-3.5
hsa-miR-185-3p	0.43	0.74	2.92	0.00417857	0.00775301	-3.52
hsa-miR-197-3p	-0.54	7.37	-2.91	0.00429971	0.00795382	-3.55
hsa-miR-550a-3-5p	-0.62	1.6	-2.89	0.00453479	0.00836357	-3.6
hsa-miR-10b-3p	0.6	2.86	2.87	0.00475495	0.00872133	-3.64
hsa-miR-301a-3p	0.68	2.72	2.87	0.00475709	0.00872133	-3.64
hsa-miR-487b-5p	-0.89	0.75	-2.86	0.00494978	0.00904768	-3.68
hsa-miR-433-3p	0.64	2.66	2.85	0.00505813	0.00921836	-3.7
hsa-miR-483-3p	0.57	1.22	2.85	0.00516328	0.00938223	-3.72
hsa-miR-653-5p	0.61	2.34	2.84	0.00525919	0.00952842	-3.73
hsa-miR-3605-3p	0.43	0.9	2.83	0.00540272	0.00975975	-3.76
hsa-miR-1307-5p	-0.46	4.83	-2.82	0.00552828	0.00995737	-3.78
hsa-miR-1180-3p	-0.48	3.48	-2.82	0.00560035	0.0100578	-3.79
hsa-miR-539-5p	-0.62	2.27	-2.8	0.00590554	0.010575	-3.84
hsa-miR-380-3p	0.54	1.75	2.77	0.00638769	0.0114053	-3.91
hsa-miR-370-3p	0.69	4.37	2.75	0.00680381	0.0121131	-3.97
hsa-miR-548o-3p	0.46	1.34	2.73	0.0072514	0.0128728	-4.03
hsa-miR-296-5p	-0.66	2.1	-2.72	0.00738829	0.0130781	-4.04
hsa-miR-150-5p	0.6	7.12	2.69	0.00821849	0.014506	-4.14
hsa-miR-92a-1-5p	-0.63	1.71	-2.68	0.00828371	0.0145793	-4.15
hsa-miR-99b-5p	0.31	9.91	2.68	0.00831727	0.0145967	-4.15
hsa-miR-4454	-0.59	1.36	-2.67	0.00852427	0.0149175	-4.17
hsa-miR-30c-1-3p	-0.58	1.71	-2.66	0.00873301	0.0152395	-4.19
hsa-miR-4446-3p	-0.51	0.47	-2.64	0.00927606	0.0161414	-4.25
hsa-miR-488-3p	-0.66	1.78	-2.64	0.00936163	0.0162444	-4.26
hsa-miR-552-5p	0.5	0.59	2.63	0.00956847	0.0165215	-4.28
hsa-miR-548c-5p	-0.31	1.05	-2.63	0.00960177	0.0165215	-4.28
hsa-miR-548o-5p	-0.31	1.05	-2.63	0.00960177	0.0165215	-4.28
hsa-miR-106b-5p	0.37	8.57	2.63	0.00968279	0.0166145	-4.29
hsa-miR-579-3p	-0.51	1.13	-2.61	0.010112	0.0173028	-4.33
hsa-miR-10527-5p	0.48	1.27	2.6	0.0105516	0.018005	-4.36
hsa-miR-1296-5p	0.54	3.31	2.58	0.0110328	0.0187741	-4.4
hsa-miR-103a-3p	0.34	10.86	2.56	0.0115317	0.0195689	-4.44
hsa-miR-125a-3p	0.57	2.86	2.54	0.0123566	0.0209113	-4.51
hsa-miR-1843	0.52	2.94	2.53	0.0127	0.0214333	-4.53
hsa-miR-376a-3p	-0.54	5.64	-2.53	0.0128093	0.0215587	-4.54
hsa-miR-1260b	0.62	2.37	2.5	0.013554	0.0227307	-4.59
hsa-miR-154-5p	-0.56	4.02	-2.5	0.0135794	0.0227307	-4.59
hsa-miR-129-5p	-0.68	4.4	-2.5	0.0136498	0.0227867	-4.6
hsa-miR-1973	0.66	2.2	2.5	0.0138721	0.0230953	-4.61
hsa-miR-577	-0.56	1.3	-2.49	0.013967	0.0231905	-4.62
hsa-let-7b-3p	-0.48	5.63	-2.49	0.0141334	0.0234036	-4.63
hsa-miR-6513-5p	-0.39	0.75	-2.48	0.0146427	0.024182	-4.66
hsa-miR-424-5p	0.33	8.14	2.44	0.0159054	0.0261972	-4.73
hsa-miR-501-3p	0.56	3.54	2.41	0.0173296	0.0284668	-4.81
hsa-miR-27b-5p	-0.42	5.74	-2.41	0.017451	0.02859	-4.81
hsa-miR-1277-5p	0.44	1.25	2.4	0.0180223	0.0294477	-4.84
hsa-miR-3613-5p	-0.41	8.02	-2.39	0.0185715	0.0302646	-4.87
hsa-miR-454-5p	0.39	1.05	2.37	0.0193747	0.0314902	-4.91
hsa-miR-676-3p	-0.41	0.74	-2.36	0.019841	0.0321634	-4.93
hsa-miR-190a-3p	-0.42	0.89	-2.34	0.0209957	0.0339457	-4.98
hsa-miR-3609	0.44	1.23	2.33	0.0216871	0.0349718	-5.01
hsa-miR-501-5p	0.53	2.91	2.32	0.0219315	0.0352736	-5.02
hsa-miR-323b-3p	-0.51	1.89	-2.31	0.0226266	0.0362968	-5.04
hsa-miR-17-5p	0.41	7.15	2.3	0.0230603	0.0368965	-5.06
hsa-miR-93-5p	0.29	10.11	2.29	0.0234252	0.0373832	-5.07
hsa-miR-877-5p	0.48	1.56	2.29	0.0236317	0.0376154	-5.08
hsa-miR-323a-3p	-0.48	4.19	-2.28	0.0246145	0.0390787	-5.12
hsa-miR-548bc	0.32	0.76	2.27	0.0247315	0.0391635	-5.12
hsa-miR-3912-3p	0.4	1.8	2.27	0.0251794	0.0397705	-5.14
hsa-miR-192-3p	-0.56	3.6	-2.26	0.0257529	0.0405724	-5.16
hsa-miR-191-5p	-0.3	9.86	-2.25	0.026199	0.0411699	-5.17
hsa-miR-4508	-0.42	0.52	-2.24	0.0266441	0.0416798	-5.19
hsa-miR-1266-5p	-0.35	0.95	-2.24	0.026685	0.0416798	-5.19
hsa-miR-548aa	-0.33	0.88	-2.24	0.0267265	0.0416798	-5.19
hsa-miR-940	0.4	1.23	2.24	0.0270596	0.0420927	-5.2
hsa-miR-181b-2-3p	0.4	0.99	2.23	0.0274206	0.0425469	-5.21
hsa-miR-181b-5p	0.26	9.14	2.23	0.0275652	0.0426637	-5.22
hsa-miR-151a-5p	0.23	9.02	2.22	0.0280138	0.0432494	-5.23
hsa-miR-671-5p	0.44	3.31	2.22	0.0282087	0.0434414	-5.24
hsa-miR-487a-5p	-0.46	1.71	-2.22	0.0285446	0.043849	-5.25
hsa-miR-361-3p	0.36	7.47	2.21	0.0288355	0.0441857	-5.25
hsa-miR-491-5p	-0.41	1.53	-2.21	0.0291556	0.0445654	-5.26
hsa-miR-98-3p	0.44	3.34	2.2	0.0293746	0.0447739	-5.27
hsa-miR-34a-3p	0.45	2.64	2.2	0.0294374	0.0447739	-5.27
hsa-miR-103a-2-5p	0.41	1.51	2.19	0.0302844	0.0459428	-5.3
hsa-miR-342-5p	0.5	2.63	2.19	0.0303551	0.0459428	-5.3
hsa-miR-1303	0.42	1.9	2.18	0.0311499	0.0470302	-5.32
hsa-miR-200b-5p	-0.46	2.81	-2.14	0.0340001	0.051208	-5.4
hsa-miR-744-3p	0.41	1.2	2.13	0.0350879	0.0527175	-5.42
hsa-miR-4662a-5p	0.33	0.75	2.12	0.0356734	0.0534667	-5.44
hsa-miR-378g	-0.29	0.67	-2.09	0.0385716	0.0576702	-5.51
hsa-miR-1908-5p	-0.38	0.51	-2.06	0.0415201	0.0619283	-5.57
hsa-miR-885-5p	-0.38	0.88	-2.05	0.0428758	0.0637958	-5.6
hsa-miR-129-2-3p	-0.54	2.9	-2.04	0.0433219	0.0643043	-5.61
hsa-miR-543	0.53	1.9	2.03	0.0443745	0.0657083	-5.63
hsa-miR-4677-3p	-0.39	1.66	-2.02	0.0452903	0.0669036	-5.64
hsa-miR-33a-5p	0.42	1.87	2.02	0.045611	0.0672163	-5.65
hsa-miR-410-3p	0.44	4.34	2.01	0.0468963	0.0689454	-5.67
hsa-miR-487a-3p	0.48	2.76	1.99	0.0483681	0.0709399	-5.7
hsa-miR-590-5p	-0.39	1.01	-1.99	0.0492935	0.0721255	-5.72
hsa-miR-138-5p	0.48	2.07	1.98	0.0504716	0.0736742	-5.74
hsa-miR-326	0.46	4.35	1.97	0.0506751	0.0737281	-5.74
hsa-miR-200a-3p	-0.25	12.07	-1.97	0.0507479	0.0737281	-5.74
hsa-miR-6516-5p	0.34	0.85	1.97	0.0512068	0.0742198	-5.75
hsa-miR-1-3p	0.51	3.23	1.96	0.0521695	0.0754376	-5.76
hsa-miR-612	0.36	0.78	1.96	0.052495	0.0757304	-5.77
hsa-miR-485-5p	-0.48	2.91	-1.93	0.0555865	0.080003	-5.82
hsa-miR-1197	-0.31	0.65	-1.92	0.0571413	0.082049	-5.84
hsa-miR-376b-3p	0.42	1.67	1.92	0.057781	0.0827746	-5.85
hsa-miR-383-5p	-0.33	0.66	-1.88	0.0621308	0.0887994	-5.91
hsa-miR-101-5p	0.4	2.17	1.86	0.0656087	0.0935531	-5.96
hsa-miR-671-3p	0.36	1.71	1.84	0.0682029	0.0970277	-5.99
hsa-miR-494-3p	-0.22	6.45	-1.8	0.0736005	0.104465	-6.05
hsa-miR-548v	-0.3	0.61	-1.78	0.0782448	0.110802	-6.1
hsa-miR-1277-3p	0.3	1.08	1.76	0.0803837	0.11357	-6.12
hsa-miR-625-3p	-0.39	4.23	-1.75	0.0833174	0.117445	-6.15
hsa-miR-654-3p	-0.22	6.75	-1.74	0.0845157	0.118862	-6.16
hsa-miR-6724-5p	-0.28	0.49	-1.74	0.0849683	0.119227	-6.17
hsa-miR-941	-0.35	3.56	-1.73	0.0869892	0.121785	-6.19
hsa-miR-20a-5p	-0.23	7.89	-1.72	0.0882895	0.123325	-6.2
hsa-miR-1304-3p	-0.35	1.25	-1.7	0.0907161	0.126428	-6.22
hsa-miR-191-3p	0.29	1.14	1.7	0.0914118	0.12711	-6.23
hsa-miR-324-3p	-0.26	5.12	-1.69	0.0933204	0.129472	-6.24
hsa-miR-135a-2-3p	0.35	1.3	1.68	0.0951821	0.131758	-6.26
hsa-miR-652-5p	0.3	0.79	1.67	0.0968234	0.133729	-6.27
hsa-miR-454-3p	-0.29	5.56	-1.67	0.0976492	0.134568	-6.28
hsa-miR-320a-3p	-0.25	8.77	-1.66	0.0995875	0.136933	-6.3
hsa-miR-656-3p	0.33	4.07	1.66	0.100409	0.137755	-6.3
hsa-let-7a-3p	-0.16	7.12	-1.65	0.101494	0.138934	-6.31
hsa-miR-224-3p	0.38	3.77	1.65	0.101768	0.139	-6.31
hsa-miR-432-5p	-0.35	4.58	-1.62	0.107584	0.146619	-6.36
hsa-miR-187-3p	0.26	0.63	1.62	0.108406	0.147123	-6.37
hsa-miR-1294	0.25	0.87	1.62	0.108431	0.147123	-6.37
hsa-miR-627-5p	-0.37	1.91	-1.61	0.109579	0.148353	-6.37
hsa-miR-26b-3p	-0.33	3.22	-1.61	0.110284	0.148981	-6.38
hsa-miR-106b-3p	-0.21	6.12	-1.6	0.112678	0.151722	-6.4
hsa-miR-504-5p	0.3	1.15	1.6	0.112806	0.151722	-6.4
hsa-miR-624-5p	-0.31	1.68	-1.59	0.1143	0.153396	-6.41
hsa-miR-548ay-5p	-0.2	1.3	-1.58	0.115957	0.155281	-6.42
hsa-miR-625-5p	-0.3	1.61	-1.57	0.119401	0.159547	-6.44
hsa-miR-22-5p	0.3	6.89	1.55	0.123438	0.164585	-6.47
hsa-miR-3158-3p	0.26	1.07	1.55	0.124826	0.166075	-6.48
hsa-miR-134-3p	-0.27	0.99	-1.54	0.12596	0.167222	-6.48
hsa-miR-486-3p	-0.47	1.05	-1.53	0.128098	0.169696	-6.5
hsa-miR-20b-5p	-0.33	2.38	-1.53	0.128686	0.170108	-6.5
hsa-miR-29b-3p	0.19	9.28	1.52	0.130601	0.17227	-6.51
hsa-miR-576-5p	0.31	3.29	1.49	0.13791	0.181522	-6.56
hsa-miR-376a-2-5p	-0.33	2.38	-1.48	0.14209	0.186626	-6.58
hsa-miR-483-5p	-0.44	1.32	-1.47	0.142903	0.187294	-6.58
hsa-miR-744-5p	0.32	3.74	1.46	0.148131	0.193529	-6.61
hsa-miR-320c	0.32	2.84	1.45	0.148288	0.193529	-6.61
hsa-miR-1224-5p	-0.29	0.95	-1.45	0.149728	0.194995	-6.62
hsa-miR-455-3p	0.28	6.18	1.41	0.161794	0.210264	-6.68
hsa-miR-592	-0.33	2.46	-1.4	0.162754	0.211066	-6.68
hsa-miR-23b-3p	0.2	11.23	1.4	0.165255	0.21386	-6.69
hsa-miR-675-5p	-0.22	0.54	-1.37	0.172453	0.222706	-6.73
hsa-miR-4286	0.29	2.24	1.36	0.177561	0.228823	-6.75
hsa-miR-23b-5p	0.28	2.18	1.35	0.178887	0.23005	-6.75
hsa-miR-1292-5p	0.22	0.83	1.35	0.179966	0.230957	-6.76
hsa-miR-24-1-5p	-0.23	5.01	-1.34	0.184091	0.235759	-6.78
hsa-miR-627-3p	0.22	0.85	1.33	0.186113	0.237838	-6.78
hsa-miR-3194-3p	-0.24	0.79	-1.33	0.186577	0.237838	-6.79
hsa-miR-487b-3p	0.43	7.34	1.33	0.186873	0.237838	-6.79
hsa-miR-378c	-0.22	4.34	-1.32	0.189888	0.241177	-6.8
hsa-let-7d-5p	-0.16	8.82	-1.31	0.19282	0.244397	-6.81
hsa-miR-548w	-0.23	1.1	-1.31	0.19397	0.24535	-6.81
hsa-miR-3611	-0.23	1.03	-1.3	0.194605	0.245649	-6.82
hsa-miR-758-3p	-0.27	1.77	-1.29	0.199287	0.251044	-6.83
hsa-miR-429	0.15	10.66	1.26	0.21038	0.264478	-6.87
hsa-miR-26a-2-3p	-0.24	4.99	-1.26	0.211009	0.264728	-6.88
hsa-miR-3615	0.29	3.44	1.25	0.215154	0.26938	-6.89
hsa-miR-345-5p	0.2	6.31	1.24	0.217975	0.272358	-6.9
hsa-miR-532-5p	-0.2	7.5	-1.23	0.220997	0.275575	-6.91
hsa-miR-500b-5p	-0.18	2.67	-1.22	0.226046	0.281302	-6.93
hsa-miR-130a-5p	-0.23	1.41	-1.2	0.230564	0.286346	-6.94
hsa-miR-452-5p	0.17	6.62	1.18	0.241331	0.299115	-6.97
hsa-miR-194-5p	0.26	7.62	1.15	0.251379	0.310942	-7
hsa-miR-330-3p	0.22	3.75	1.13	0.262714	0.324312	-7.03
hsa-miR-491-3p	-0.18	0.67	-1.11	0.267743	0.329859	-7.05
hsa-miR-9903	-0.18	0.91	-1.11	0.268849	0.330561	-7.05
hsa-miR-204-5p	-0.3	4.67	-1.09	0.277382	0.340373	-7.07
hsa-let-7c-5p	0.19	9.77	1.08	0.283618	0.347334	-7.09
hsa-miR-328-3p	-0.27	4.36	-1.07	0.284764	0.348045	-7.09
hsa-miR-539-3p	-0.17	5.22	-1.07	0.28661	0.349608	-7.09
hsa-miR-3913-5p	-0.2	2.45	-1.06	0.293203	0.356942	-7.11
hsa-miR-376a-5p	-0.21	2.45	-1.05	0.296479	0.359857	-7.12
hsa-miR-508-3p	0.27	0.95	1.05	0.296765	0.359857	-7.12
hsa-miR-181a-2-3p	-0.16	5.33	-1.04	0.300852	0.364096	-7.13
hsa-miR-1285-5p	0.17	0.78	1.02	0.311609	0.376374	-7.15
hsa-miR-17-3p	0.2	3.19	1	0.318301	0.383705	-7.16
hsa-miR-1306-5p	0.18	1.44	0.98	0.328846	0.395643	-7.19
hsa-miR-4787-3p	0.15	0.61	0.97	0.332301	0.39902	-7.19
hsa-miR-616-5p	-0.17	1.09	-0.97	0.334625	0.401029	-7.2
hsa-miR-1269a	0.18	0.29	0.96	0.340714	0.407533	-7.21
hsa-miR-500a-5p	-0.14	2.71	-0.94	0.34967	0.417436	-7.23
hsa-miR-1248	-0.34	4.49	-0.9	0.370947	0.44198	-7.26
hsa-miR-675-3p	-0.14	0.68	-0.89	0.376282	0.447471	-7.27
hsa-miR-484	-0.17	7.02	-0.88	0.379861	0.450856	-7.28
hsa-miR-378a-5p	-0.18	4.1	-0.88	0.381274	0.451662	-7.28
hsa-miR-876-3p	0.16	0.93	0.87	0.387074	0.457497	-7.29
hsa-miR-378d	-0.16	2.93	-0.87	0.387684	0.457497	-7.29
hsa-miR-548k	0.16	1.83	0.85	0.398236	0.468699	-7.31
hsa-miR-551b-3p	0.15	0.91	0.85	0.398698	0.468699	-7.31
hsa-miR-3065-3p	0.2	1.51	0.83	0.406989	0.477533	-7.32
hsa-miR-9-5p	0.17	5.3	0.82	0.415181	0.486219	-7.33
hsa-miR-499a-5p	-0.13	4.36	-0.78	0.435264	0.508772	-7.36
hsa-miR-664a-3p	0.17	4.73	0.78	0.437711	0.510663	-7.36
hsa-miR-1285-3p	0.16	1.92	0.77	0.441598	0.514223	-7.37
hsa-miR-409-3p	-0.11	6.99	-0.77	0.444486	0.51661	-7.37
hsa-miR-181c-3p	-0.16	3.46	-0.76	0.449916	0.521936	-7.38
hsa-miR-6516-3p	0.15	1.41	0.75	0.454016	0.525703	-7.38
hsa-miR-873-5p	0.16	1.56	0.74	0.45976	0.531267	-7.39
hsa-miR-7977	0.12	0.71	0.74	0.460547	0.531267	-7.39
hsa-miR-25-5p	0.14	1.16	0.74	0.463315	0.533461	-7.4
hsa-miR-1306-3p	0.12	1.01	0.73	0.464795	0.534126	-7.4
hsa-miR-106a-5p	0.12	2.91	0.73	0.465626	0.534126	-7.4
hsa-miR-495-3p	-0.12	5.89	-0.71	0.476895	0.546036	-7.41
hsa-miR-33a-3p	0.14	1.78	0.68	0.498576	0.569802	-7.44
hsa-miR-126-3p	-0.08	11.94	-0.67	0.502017	0.572672	-7.44
hsa-miR-425-3p	0.09	5.61	0.67	0.505361	0.575364	-7.44
hsa-miR-362-5p	0.13	4.79	0.67	0.506246	0.575364	-7.44
hsa-miR-497-5p	-0.12	7.68	-0.66	0.510877	0.579558	-7.45
hsa-miR-505-5p	-0.11	0.93	-0.62	0.533579	0.6042	-7.47
hsa-miR-195-3p	0.12	3.33	0.59	0.553042	0.62509	-7.49
hsa-miR-769-5p	0.1	6.04	0.59	0.555503	0.626004	-7.49
hsa-miR-665	-0.12	1.19	-0.59	0.555884	0.626004	-7.49
hsa-miR-642a-3p	0.12	1.3	0.58	0.561897	0.631621	-7.5
hsa-miR-339-5p	0.09	6.31	0.58	0.563503	0.632273	-7.5
hsa-miR-205-5p	0.23	6.72	0.58	0.566097	0.634029	-7.5
hsa-miR-496	-0.1	1.11	-0.56	0.575896	0.643833	-7.51
hsa-miR-509-3-5p	0.11	0.56	0.56	0.576974	0.643869	-7.51
hsa-miR-140-3p	0.06	10.33	0.54	0.592564	0.660072	-7.52
hsa-miR-888-5p	-0.1	0.64	-0.52	0.60304	0.670528	-7.53
hsa-miR-655-3p	0.09	5.32	0.51	0.613629	0.680645	-7.54
hsa-miR-28-5p	0.04	8.89	0.51	0.614348	0.680645	-7.54
hsa-miR-382-3p	-0.1	4.99	-0.5	0.62133	0.686538	-7.54
hsa-miR-619-5p	-0.12	2.05	-0.49	0.621896	0.686538	-7.54
hsa-miR-369-5p	0.1	4.48	0.49	0.627347	0.691316	-7.55
hsa-miR-181d-5p	0.07	5.83	0.48	0.62901	0.691911	-7.55
hsa-miR-485-3p	-0.12	2.95	-0.48	0.630474	0.692286	-7.55
hsa-miR-331-5p	0.07	4.25	0.48	0.634997	0.696011	-7.55
hsa-miR-182-3p	0.09	1.06	0.47	0.638198	0.698277	-7.56
hsa-miR-887-3p	0.11	2.55	0.47	0.639651	0.698626	-7.56
hsa-miR-3688-3p	-0.07	0.74	-0.47	0.641033	0.698812	-7.56
hsa-miR-3064-5p	-0.09	1.08	-0.47	0.64209	0.698812	-7.56
hsa-miR-154-3p	-0.1	3.42	-0.43	0.667801	0.725512	-7.57
hsa-miR-10401-3p	0.08	1.02	0.4	0.686723	0.744756	-7.58
hsa-miR-3200-3p	0.06	0.99	0.38	0.704583	0.762782	-7.59
hsa-miR-218-5p	0.05	8.64	0.37	0.710729	0.768086	-7.6
hsa-miR-934	0.1	2.55	0.37	0.7143	0.770487	-7.6
hsa-miR-324-5p	0.07	5.37	0.37	0.715452	0.770487	-7.6
hsa-miR-320d	0.08	2.25	0.36	0.720377	0.774437	-7.6
hsa-miR-509-3p	-0.07	0.49	-0.35	0.72774	0.780989	-7.61
hsa-miR-548ad-5p	-0.05	1.27	-0.34	0.732639	0.78488	-7.61
hsa-miR-532-3p	-0.07	2.7	-0.33	0.741636	0.793138	-7.61
hsa-miR-3613-3p	-0.05	0.89	-0.32	0.749107	0.798887	-7.62
hsa-miR-449a	-0.06	0.92	-0.32	0.749605	0.798887	-7.62
hsa-miR-374a-5p	0.05	9.49	0.32	0.752813	0.799871	-7.62
hsa-miR-589-5p	-0.07	2.77	-0.32	0.753125	0.799871	-7.62
hsa-miR-1270	-0.05	0.76	-0.31	0.757205	0.802819	-7.62
hsa-miR-299-5p	0.08	2.49	0.3	0.7643	0.80895	-7.62
hsa-miR-6513-3p	0.05	0.68	0.29	0.775471	0.819366	-7.63
hsa-miR-423-3p	-0.03	9.7	-0.28	0.778609	0.821273	-7.63
hsa-miR-148b-5p	0.06	4.48	0.27	0.786078	0.827733	-7.63
hsa-miR-28-3p	0.04	6.55	0.26	0.794239	0.8349	-7.63
hsa-miR-651-5p	0.05	4.03	0.26	0.797359	0.836752	-7.63
hsa-miR-215-5p	0.07	6.6	0.24	0.806985	0.845412	-7.64
hsa-miR-374a-3p	0.04	6.24	0.23	0.816694	0.853948	-7.64
hsa-miR-502-3p	0.05	6.04	0.23	0.817904	0.853948	-7.64
hsa-miR-26a-1-3p	0.04	1.27	0.22	0.823136	0.857956	-7.64
hsa-let-7d-3p	0.04	6.52	0.21	0.831029	0.86472	-7.64
hsa-miR-502-5p	0.04	1.6	0.18	0.854165	0.887294	-7.65
hsa-let-7f-2-3p	0.03	3.3	0.17	0.869173	0.899795	-7.65
hsa-miR-7-1-3p	-0.03	3.8	-0.16	0.870324	0.899795	-7.65
hsa-miR-127-3p	0.03	7.48	0.16	0.870581	0.899795	-7.65
hsa-miR-493-3p	0.03	5.78	0.16	0.876361	0.904251	-7.65
hsa-miR-20a-3p	0.03	1.73	0.14	0.885498	0.912151	-7.66
hsa-miR-320b	-0.03	4.39	-0.14	0.89263	0.917963	-7.66
hsa-miR-151b	0.01	8.67	0.13	0.89536	0.919237	-7.66
hsa-miR-16-2-3p	-0.02	5.43	-0.12	0.901477	0.923976	-7.66
hsa-miR-150-3p	0.02	0.7	0.12	0.904384	0.925085	-7.66
hsa-miR-641	0.02	1.34	0.12	0.905671	0.925085	-7.66
hsa-miR-548a-3p	0.02	1.29	0.12	0.907064	0.925085	-7.66
hsa-miR-550a-3p	0.02	1.03	0.1	0.92169	0.938448	-7.66
hsa-miR-296-3p	-0.02	0.81	-0.09	0.931796	0.946478	-7.66
hsa-miR-32-3p	0.02	4.04	0.08	0.932649	0.946478	-7.66
hsa-miR-548e-3p	0.02	2.21	0.08	0.940247	0.952618	-7.66
hsa-miR-34a-5p	0.01	8.94	0.07	0.947013	0.956598	-7.66
hsa-miR-570-3p	0.01	0.87	0.07	0.94728	0.956598	-7.66
hsa-miR-654-5p	0.01	2.57	0.06	0.954993	0.962808	-7.67
hsa-let-7i-3p	-0.01	6.4	-0.04	0.964965	0.969948	-7.67
hsa-miR-548aw	-0.01	1.06	-0.04	0.965225	0.969948	-7.67
hsa-miR-1179	-0.01	2.07	-0.03	0.979029	0.982218	-7.67
hsa-miR-6803-3p	0	0.73	-0.02	0.983384	0.984983	-7.67
hsa-miR-98-5p	0	9.47	-0.01	0.988138	0.988138	-7.67
