# Supplementary material for: Cell‐Selective Delivery of RIBOTACs via an Anti‐EGFR Nanobody for Pancreatic Cancer Treatment
Source: Adv Sci (Weinh). 2026 Jul 16:e76575. Online ahead of print. doi: 10.1002/advs.76575 (PMC13373894; doi:10.1002/advs.76575)
Supplement: Supplementary file 5 — Supporting File 5: advs76575‐sup‐0005‐TableS4.xlsx. [file ADVS-9999-e76575-s002.xlsx]

## Sheet: Table S4
Gene ID	Log2(Fold Change)	Average Expression	t statistic	p-value	Adjusted p-value	Log-odds of DE
hsa-miR-21-5p	2.52	17.8	26.81	1.73E-98	8.76E-96	213.87
hsa-miR-146b-5p	2.56	8.95	15.63	4.46E-45	1.13E-42	91.68
hsa-miR-196a-5p	4.89	6.23	14.48	6.85E-40	1.15E-37	79.83
hsa-miR-181a-3p	1.91	6.71	14.45	9.87E-40	1.25E-37	79.46
hsa-miR-21-3p	2.3	11.19	13.55	8.46E-36	8.57E-34	70.47
hsa-miR-146b-3p	2.01	5.97	13.1	7.42E-34	6.26E-32	66.04
hsa-miR-200a-5p	3.29	9.75	12.69	3.98E-32	2.87E-30	62.09
hsa-miR-141-5p	3.08	8.68	12.51	2.07E-31	1.31E-29	60.45
hsa-miR-200b-3p	3.17	10.29	12.42	5.29E-31	2.97E-29	59.52
hsa-miR-135b-5p	3.35	5	12.35	9.73E-31	4.92E-29	58.92
hsa-miR-196b-5p	4.7	7.23	12.29	1.79E-30	8.22E-29	58.31
hsa-miR-194-5p	3.3	13.06	12.23	3.14E-30	1.33E-28	57.75
hsa-miR-183-5p	3.13	11.53	12.05	1.64E-29	6.39E-28	56.12
hsa-miR-133b	-2.75	2.35	-11.74	3.05E-28	1.10E-26	53.22
hsa-miR-200c-3p	2.92	12.67	11.62	8.99E-28	2.87E-26	52.15
hsa-miR-139-5p	-1.68	5.18	-11.62	9.08E-28	2.87E-26	52.14
hsa-miR-139-3p	-1.78	3.15	-11.36	1.01E-26	3.01E-25	49.75
hsa-miR-200a-3p	3.07	8.94	11.24	2.82E-26	7.92E-25	48.74
hsa-miR-182-5p	2.65	12.95	11.17	5.43E-26	1.45E-24	48.09
hsa-miR-192-5p	3.3	14.22	11.15	6.31E-26	1.60E-24	47.94
hsa-miR-185-5p	1.37	5.78	11.14	7.39E-26	1.78E-24	47.78
hsa-miR-181a-5p	1.45	9.73	11.11	8.94E-26	2.06E-24	47.59
hsa-miR-133a-3p	-3.19	4.65	-11.1	1.05E-25	2.30E-24	47.44
hsa-miR-542-3p	1.39	7.15	11.03	1.91E-25	4.02E-24	46.84
hsa-miR-141-3p	2.96	9.35	10.83	1.12E-24	2.27E-23	45.09
hsa-miR-1-3p	-3.2	5.16	-10.74	2.60E-24	5.06E-23	44.26
hsa-miR-501-3p	2	5.37	10.58	1.01E-23	1.90E-22	42.91
hsa-miR-145-3p	-1.79	5.98	-10.47	2.67E-23	4.82E-22	41.95
hsa-miR-194-3p	2.8	6.36	10.44	3.40E-23	5.93E-22	41.71
hsa-miR-181b-5p	1.55	7.6	10.43	3.56E-23	6.00E-22	41.67
hsa-miR-335-3p	2.15	6.11	10.4	4.76E-23	7.77E-22	41.38
hsa-miR-18a-5p	2.2	4.52	10.36	6.83E-23	1.08E-21	41.02
hsa-miR-106b-5p	1.5	7.97	10.28	1.39E-22	2.14E-21	40.32
hsa-miR-93-5p	1.7	12.13	10.23	2.05E-22	3.06E-21	39.93
hsa-miR-19a-3p	1.9	5.02	10.15	3.99E-22	5.77E-21	39.28
hsa-miR-500a-3p	1.7	7.87	10.05	9.65E-22	1.36E-20	38.4
hsa-miR-106b-3p	1.5	7.88	10.02	1.23E-21	1.69E-20	38.16
hsa-miR-145-5p	-1.98	11.58	-9.91	3.13E-21	4.17E-20	37.24
hsa-miR-222-3p	1.81	6.3	9.86	4.57E-21	5.93E-20	36.87
hsa-miR-1307-3p	1.7	9.85	9.85	5.19E-21	6.56E-20	36.74
hsa-miR-96-5p	2.03	3.74	9.84	5.59E-21	6.90E-20	36.67
hsa-miR-532-5p	1.43	9.92	9.83	6.11E-21	7.36E-20	36.58
hsa-miR-429	2.78	7.68	9.69	1.86E-20	2.19E-19	35.48
hsa-miR-15a-5p	1.28	7.1	9.48	1.07E-19	1.23E-18	33.75
hsa-miR-19b-1-5p	1.46	3.34	9.47	1.18E-19	1.33E-18	33.65
hsa-miR-589-5p	1.19	5.73	9.44	1.41E-19	1.55E-18	33.48
hsa-miR-17-3p	1.46	8.38	9.39	2.12E-19	2.29E-18	33.08
hsa-miR-4677-3p	1.23	2.8	9.36	2.77E-19	2.92E-18	32.81
hsa-miR-151a-3p	1.01	10.97	9.35	3.02E-19	3.12E-18	32.73
hsa-miR-25-3p	1.15	12.92	9.29	5.04E-19	5.10E-18	32.22
hsa-miR-450b-5p	1.26	3.21	9.26	6.40E-19	6.35E-18	31.99
hsa-miR-17-5p	1.75	8.85	9.2	9.86E-19	9.59E-18	31.56
hsa-miR-503-5p	1.59	2.74	9.14	1.60E-18	1.53E-17	31.08
hsa-miR-652-3p	1.37	4.83	9.11	2.00E-18	1.88E-17	30.86
hsa-miR-130b-3p	1.7	3.99	8.92	8.82E-18	8.11E-17	29.4
hsa-miR-708-5p	1.73	4.29	8.76	3.05E-17	2.71E-16	28.17
hsa-miR-135b-3p	1.18	1.23	8.75	3.28E-17	2.86E-16	28.1
hsa-miR-20a-5p	1.64	8.32	8.72	4.12E-17	3.53E-16	27.88
hsa-miR-142-3p	2.26	10.78	8.71	4.52E-17	3.81E-16	27.79
hsa-miR-431-5p	1.07	1.34	8.71	4.70E-17	3.89E-16	27.75
hsa-miR-192-3p	2.37	6.13	8.7	4.80E-17	3.92E-16	27.73
hsa-miR-181b-3p	1.6	3.14	8.65	7.47E-17	6.00E-16	27.29
hsa-miR-490-3p	-2.69	2.17	-8.6	1.02E-16	8.06E-16	26.98
hsa-miR-493-3p	1.1	2.47	8.6	1.09E-16	8.48E-16	26.92
hsa-miR-671-5p	1.16	2.27	8.58	1.27E-16	9.73E-16	26.77
hsa-miR-1301-3p	1.38	2.96	8.53	1.77E-16	1.34E-15	26.44
hsa-miR-1976	1.12	2.95	8.52	1.98E-16	1.47E-15	26.33
hsa-miR-200b-5p	2	5.16	8.41	4.35E-16	3.19E-15	25.56
hsa-miR-103a-3p	1.01	13.98	8.4	4.71E-16	3.41E-15	25.48
hsa-miR-200c-5p	1.74	4.61	8.39	4.93E-16	3.51E-15	25.43
hsa-miR-221-3p	1.43	8.09	8.39	5.01E-16	3.52E-15	25.42
hsa-miR-92a-1-5p	1.42	2.24	8.35	7.06E-16	4.83E-15	25.08
hsa-miR-16-1-3p	1.08	2.46	8.28	1.13E-15	7.59E-15	24.62
hsa-miR-188-5p	1.3	2.17	8.26	1.33E-15	8.88E-15	24.45
hsa-miR-301a-3p	1.18	3	8.23	1.70E-15	1.12E-14	24.21
hsa-miR-204-5p	-1.81	1.96	-8.21	1.96E-15	1.27E-14	24.07
hsa-miR-660-5p	1.25	5.94	8.16	2.85E-15	1.83E-14	23.7
hsa-miR-708-3p	1.56	5.24	8.09	4.66E-15	2.91E-14	23.22
hsa-miR-143-3p	-1.38	17.27	-8.08	4.92E-15	3.03E-14	23.17
hsa-miR-877-5p	1.25	1.71	8.08	5.02E-15	3.06E-14	23.15
hsa-miR-493-5p	1.09	2.99	7.93	1.43E-14	8.59E-14	22.12
hsa-miR-185-3p	1.04	2.25	7.92	1.57E-14	9.37E-14	22.02
hsa-miR-191-5p	1.35	8.83	7.88	2.12E-14	1.25E-13	21.73
hsa-miR-30a-3p	-1.42	11.15	-7.76	4.81E-14	2.80E-13	20.93
hsa-miR-19b-3p	1.29	7.07	7.75	5.31E-14	3.05E-13	20.83
hsa-miR-550a-5p	1.22	2.33	7.72	6.31E-14	3.59E-13	20.66
hsa-miR-501-5p	1.2	2.29	7.72	6.67E-14	3.71E-13	20.61
hsa-miR-7-5p	1.64	2.92	7.72	6.67E-14	3.71E-13	20.6
hsa-miR-29c-3p	-1.19	10.96	-7.67	9.22E-14	5.07E-13	20.29
hsa-miR-592	1.55	2.23	7.66	9.94E-14	5.41E-13	20.21
hsa-miR-424-5p	1.52	6.04	7.63	1.17E-13	6.25E-13	20.05
hsa-miR-130b-5p	1.48	3.41	7.63	1.19E-13	6.27E-13	20.04
hsa-miR-93-3p	1.23	3.51	7.58	1.66E-13	8.68E-13	19.71
hsa-miR-142-5p	1.59	6.21	7.58	1.69E-13	8.71E-13	19.69
hsa-miR-584-5p	1.74	6.22	7.58	1.77E-13	9.06E-13	19.64
hsa-miR-151a-5p	1.1	6.1	7.54	2.27E-13	1.15E-12	19.4
hsa-miR-502-3p	1.03	3.66	7.48	3.42E-13	1.71E-12	19
hsa-miR-3127-5p	1.13	2.36	7.47	3.54E-13	1.76E-12	18.97
hsa-miR-3613-5p	1.23	3.18	7.46	3.86E-13	1.88E-12	18.88
hsa-miR-500a-5p	1.2	3	7.43	4.92E-13	2.37E-12	18.64
hsa-miR-500b-5p	1.19	3	7.41	5.48E-13	2.62E-12	18.54
hsa-miR-92a-3p	1.19	13.21	7.35	8.51E-13	3.99E-12	18.1
hsa-miR-532-3p	1.48	5.01	7.3	1.13E-12	5.19E-12	17.83
hsa-miR-362-5p	1.24	3.68	7.25	1.56E-12	7.11E-12	17.51
hsa-miR-5683	-1.35	1.35	-7.24	1.74E-12	7.86E-12	17.4
hsa-miR-937-3p	1.27	1.59	7.16	2.98E-12	1.32E-11	16.88
hsa-miR-423-3p	1.02	6.51	7.15	3.10E-12	1.36E-11	16.84
hsa-miR-320b	1.15	2.86	7.11	4.09E-12	1.77E-11	16.57
hsa-miR-30c-2-3p	-1.14	4.25	-7.03	6.99E-12	2.90E-11	16.04
hsa-miR-18a-3p	1.15	1.71	7.02	7.31E-12	3.01E-11	16
hsa-miR-425-5p	1.43	7.67	7.02	7.53E-12	3.07E-11	15.97
hsa-miR-195-5p	-1.01	4.94	-6.97	1.03E-11	4.17E-11	15.66
hsa-miR-222-5p	1.26	3.03	6.93	1.31E-11	5.23E-11	15.42
hsa-miR-16-2-3p	1.09	3.23	6.86	2.05E-11	7.98E-11	14.99
hsa-miR-217	1.48	5.03	6.85	2.23E-11	8.63E-11	14.9
hsa-miR-129-5p	-1.57	2.31	-6.85	2.25E-11	8.64E-11	14.9
hsa-miR-146a-5p	1.51	7.3	6.68	6.30E-11	2.29E-10	13.89
hsa-miR-450a-5p	1.06	2.91	6.65	7.90E-11	2.83E-10	13.67
hsa-miR-4661-5p	1.23	2.01	6.61	1.01E-10	3.58E-10	13.43
hsa-miR-7-1-3p	1.1	4.85	6.44	2.77E-10	9.62E-10	12.44
hsa-miR-16-5p	1.08	8.64	6.43	3.06E-10	1.05E-09	12.35
hsa-miR-1307-5p	1.52	7.73	6.43	3.09E-10	1.06E-09	12.34
hsa-miR-590-5p	1.06	3.74	6.42	3.23E-10	1.10E-09	12.29
hsa-miR-15b-3p	1.19	4.91	6.35	4.92E-10	1.66E-09	11.88
hsa-miR-935	1.54	2.07	6.33	5.39E-10	1.81E-09	11.79
hsa-miR-155-5p	1.26	8.64	6.26	8.42E-10	2.73E-09	11.36
hsa-miR-942-5p	1.05	3.17	6.24	9.37E-10	3.02E-09	11.25
hsa-miR-203a-3p	2.02	12.52	6.22	1.04E-09	3.33E-09	11.15
hsa-miR-629-5p	1	6.18	6.18	1.33E-09	4.15E-09	10.91
hsa-miR-615-3p	1.24	1.67	6.16	1.52E-09	4.72E-09	10.78
hsa-miR-552-5p	2.56	2.76	6.07	2.59E-09	7.95E-09	10.26
hsa-miR-552-3p	2.04	1.98	5.94	5.28E-09	1.58E-08	9.57
hsa-miR-1266-5p	1.26	3.47	5.92	6.04E-09	1.80E-08	9.44
hsa-miR-409-5p	1.04	3.23	5.9	6.89E-09	2.04E-08	9.31
hsa-miR-455-3p	1.54	7.03	5.87	8.14E-09	2.37E-08	9.15
hsa-miR-203b-3p	1.96	5.71	5.83	9.91E-09	2.83E-08	8.96
hsa-miR-4326	1.32	2.79	5.79	1.23E-08	3.47E-08	8.75
hsa-miR-223-3p	1.33	8.2	5.75	1.53E-08	4.30E-08	8.54
hsa-miR-486-5p	-1.27	6.29	-5.74	1.62E-08	4.54E-08	8.48
hsa-miR-345-5p	1.15	3.56	5.68	2.26E-08	6.27E-08	8.16
hsa-miR-3677-3p	1.04	2.48	5.67	2.39E-08	6.50E-08	8.1
hsa-miR-210-3p	1.93	7.8	5.49	6.31E-08	1.66E-07	7.16
hsa-miR-215-5p	2.16	8.84	5.38	1.17E-07	3.03E-07	6.56
hsa-miR-509-3p	1.02	1.28	5.29	1.88E-07	4.70E-07	6.1
hsa-miR-20a-3p	1.03	2.93	5.28	1.90E-07	4.71E-07	6.1
hsa-miR-577	1.58	3.75	4.98	8.68E-07	1.94E-06	4.63
hsa-miR-508-3p	1.09	1.87	4.92	1.15E-06	2.55E-06	4.36
hsa-miR-767-5p	1.95	2.03	4.35	1.63E-05	3.07E-05	1.82
hsa-miR-105-5p	2.07	2.38	4.26	2.40E-05	4.45E-05	1.45
hsa-miR-9-5p	-1.05	8.58	-3.79	0.000166261	0.000281365	-0.38
hsa-miR-1269a	1.55	1.72	3.72	0.000220435	0.000364681	-0.64
