# Supplementary material for: Cell‐Selective Delivery of RIBOTACs via an Anti‐EGFR Nanobody for Pancreatic Cancer Treatment
Source: Adv Sci (Weinh). 2026 Jul 16:e76575. Online ahead of print. doi: 10.1002/advs.76575 (PMC13373894; doi:10.1002/advs.76575)
Supplement: Supplementary file 6 — Supporting File 6: advs76575‐sup‐0006‐TableS5.xlsx. [file ADVS-9999-e76575-s003.xlsx]

## Sheet: Table S5
Antibody Form	MW (kDa)	Extinction Coefficient	pI	C-Terminal Modification
VHH Nanobody	14.6	2.33	7.28	Cysteine residue
VHH-hIgG1 Fc	39.39	1.77	7.16	Humanized IgG1 (C220S) Fc
