# Supplementary material for: Cell‐Selective Delivery of RIBOTACs via an Anti‐EGFR Nanobody for Pancreatic Cancer Treatment
Source: Adv Sci (Weinh). 2026 Jul 16:e76575. Online ahead of print. doi: 10.1002/advs.76575 (PMC13373894; doi:10.1002/advs.76575)
Supplement: Supplementary file 7 — Supporting File 7: advs76575‐sup‐0007‐TableS6.xlsx. [file ADVS-9999-e76575-s004.xlsx]

## Sheet: Table S6
Retention Time	Area (mAU*s)	Relative Area (%)	Purity (%)
8.45	65.7	7.88	92.11
9.25	767.97	92.12
