# Supplementary material for: Cell‐Selective Delivery of RIBOTACs via an Anti‐EGFR Nanobody for Pancreatic Cancer Treatment
Source: Adv Sci (Weinh). 2026 Jul 16:e76575. Online ahead of print. doi: 10.1002/advs.76575 (PMC13373894; doi:10.1002/advs.76575)
Supplement: Supplementary file 8 — Supporting File 8: advs76575‐sup‐0008‐TableS7.xlsx. [file ADVS-9999-e76575-s005.xlsx]

## Sheet: Table S7
Gene name	base Mean Treatment	base Mean Control	base Mean	Log2(Fold Change)	Log2(Fold Change) standard error	stat	p-value	Adjusted p-value	diffType
SCD	22875	47139.6	35007.3	-1.04	0.03	-36.7	2.20E-295	3.13E-291	Down
SERPINE1	31951.2	14181.2	23066.2	1.17	0.04	3.04E+01	5.04E-203	3.59E-199	Up
SLC4A11	2260.05	7143.67	4701.86	-1.66	0.06	-29.4	2.99E-190	1.42E-186	Down
FADS2	4201.42	10295.3	7248.35	-1.29	0.05	-26.8	1.22E-157	4.35E-154	Down
TNS3	7977.81	15486.1	11732	-0.96	0.04	-25.7	2.23E-145	6.35E-142	No Significant Difference
NRIP3	3412.85	1452.23	2432.54	1.23	0.05	2.49E+01	1.24E-136	2.95E-133	Up
FASN	16165.3	33723.1	24944.2	-1.06	0.04	-24.8	8.10E-136	1.65E-132	Down
UAP1	4417.99	2179.51	3298.75	1.02	0.05	2.24E+01	2.38E-111	4.24E-108	Up
ODC1	9988.97	5951.19	7970.08	0.75	0.03	2.14E+01	1.53E-101	2.43E-98	No Significant Difference
JUP	2837.67	6480.73	4659.2	-1.19	0.06	-20.9	2.50E-97	3.57E-94	Down
LGALS8	1595.78	3230.41	2413.09	-1.02	0.05	-20.5	1.00E-93	1.30E-90	Down
VWA1	3729.44	6783.34	5256.39	-0.86	0.04	-20.4	1.10E-92	1.30E-89	No Significant Difference
PPL	1807.41	3942.8	2875.1	-1.13	0.06	-20.4	1.85E-92	2.02E-89	Down
BMAL2	4897.84	2673.03	3785.44	0.87	0.04	2.04E+01	4.22E-92	4.30E-89	No Significant Difference
ICAM1	2835.36	1204.23	2019.8	1.23	0.06	1.99E+01	2.71E-88	2.57E-85	Up
ARRB1	1156.12	2484.61	1820.36	-1.1	0.06	-19.7	5.29E-86	4.71E-83	Down
PLAU	7698.28	4446.08	6072.18	0.79	0.04	1.94E+01	3.30E-84	2.77E-81	No Significant Difference
CDCP1	4644	2443.39	3543.7	0.93	0.05	1.93E+01	3.63E-83	2.87E-80	No Significant Difference
FBXO27	4547.68	7833.97	6190.83	-0.79	0.04	-19.2	1.65E-82	1.23E-79	No Significant Difference
C15orf48	541.62	80.07	310.85	2.76	0.15	1.90E+01	1.50E-80	1.07E-77	Up
CSRP1	3083.38	1586.93	2335.15	0.96	0.05	1.90E+01	2.42E-80	1.64E-77	No Significant Difference
ID1	3509.91	1795.98	2652.94	0.97	0.05	1.84E+01	1.44E-75	9.31E-73	No Significant Difference
TBC1D8	3398.88	5898.54	4648.71	-0.8	0.04	-18.2	1.17E-73	7.26E-71	No Significant Difference
GPRC5A	5270.58	8648.24	6959.41	-0.72	0.04	-17.9	1.42E-71	8.41E-69	No Significant Difference
COTL1	5531.37	3322.99	4427.18	0.73	0.04	1.75E+01	2.10E-68	1.20E-65	No Significant Difference
WWTR1	7060.2	10625.9	8843.06	-0.59	0.03	-17.4	6.31E-68	3.46E-65	No Significant Difference
CD59	23565	15736.2	19650.6	0.58	0.03	1.74E+01	8.21E-68	4.33E-65	No Significant Difference
FAAP100	2718.32	4964.48	3841.4	-0.87	0.05	-17.3	2.33E-67	1.18E-64	No Significant Difference
RNF213	10924.9	17526.8	14225.9	-0.68	0.04	-17	1.38E-64	6.76E-62	No Significant Difference
SREBF1	1802.85	3427.09	2614.97	-0.93	0.05	-16.9	2.74E-64	1.30E-61	No Significant Difference
ECH1	5724.89	8567.71	7146.3	-0.58	0.03	-16.9	3.28E-64	1.51E-61	No Significant Difference
HSPA8	51820.6	37357.6	44589.1	0.47	0.03	1.67E+01	7.10E-63	3.16E-60	No Significant Difference
NCEH1	7391.49	4841.72	6116.6	0.61	0.04	1.65E+01	4.01E-61	1.73E-58	No Significant Difference
PDE5A	1886.2	3540.77	2713.49	-0.91	0.06	-16.3	1.48E-59	6.22E-57	No Significant Difference
ISYNA1	1845.65	3232.94	2539.3	-0.81	0.05	-15.8	1.94E-56	7.92E-54	No Significant Difference
AKAP12	30341	41944.3	36142.6	-0.47	0.03	-15.7	8.98E-56	3.55E-53	No Significant Difference
CRMA	624.67	1356.43	990.55	-1.12	0.07	-15.7	2.57E-55	9.88E-53	Down
ASNS	3942.25	2368.54	3155.39	0.74	0.05	1.54E+01	7.76E-54	2.91E-51	No Significant Difference
PLCH2	4795.66	8240.5	6518.08	-0.78	0.05	-15.4	9.45E-54	3.45E-51	No Significant Difference
SLC12A7	5719.88	9365.05	7542.47	-0.71	0.05	-15.4	1.31E-53	4.65E-51	No Significant Difference
PTK7	2292.78	3794.81	3043.8	-0.73	0.05	-15.3	4.25E-53	1.48E-50	No Significant Difference
EPS8L2	2889.11	4830.31	3859.71	-0.74	0.05	-15.3	4.84E-53	1.64E-50	No Significant Difference
CYB5B	4849.81	7453.68	6151.74	-0.62	0.04	-15.2	2.77E-52	9.18E-50	No Significant Difference
OLFML2A	952.3	1844.52	1398.41	-0.95	0.06	-15.1	1.75E-51	5.66E-49	No Significant Difference
SMAD3	10405.7	14608.3	12507	-0.49	0.03	-15	3.76E-51	1.19E-48	No Significant Difference
	K23605//SMAD3`mothers against decapentaplegic homolog 3	ko04310//Wnt signaling pathway`Environmental Information Processing`Signal transduction;ko04350//TGF-beta signaling pathway`Environmental Information Processing`Signal transduction;ko04390//Hippo signaling pathway`Environmental Information Processing`Signal transduction;ko04371//Apelin signaling pathway`Environmental Information Processing`Signal transduction;ko04068//FoxO signaling pathway`Envir…	KOG3701//TGFbeta receptor signaling protein SMAD and related proteins`Signal transduction mechanisms`[T];KOG3701//TGFbeta receptor signaling protein SMAD and related proteins`Transcription`[K]	NP_001393942.1//mothers against decapentaplegic homolog 3 isoform 7`[Homo sapiens];NP_001393941.1//mothers against decapentaplegic homolog 3 isoform 6`[Homo sapiens];NP_001164300.3//mothers against decapentaplegic homolog 3`[Canis lupus familiaris];NP_001138574.1//mothers against decapentaplegic homolog 3 isoform 2`[Homo sapiens];KAI2574803.1//SMAD family member 3, partial`[Homo sapiens];NP_00139…	PF03165.21//MH1`MH1 domain;PF03166.19//MH2`MH2 domain	MH1//https://guolab.wchscu.cn/AnimalTFDB4/#/detail/TF/Gorilla_gorilla_gorilla/MH1;MH1//https://guolab.wchscu.cn/AnimalTFDB4/#/detail/TF/Aotus_nancymaae/MH1;MH1//https://guolab.wchscu.cn/AnimalTFDB4/#/detail/TF/Cyprinus_carpio/MH1;MH1//https://guolab.wchscu.cn/AnimalTFDB4/#/detail/TF/Rhinopithecus_bieti/MH1;MH1//https://guolab.wchscu.cn/AnimalTFDB4/#/detail/TF/Tupaia_belangeri/MH1	tr|A0A9W2UF07|A0A9W2UF07_PANPR//Mothers against decapentaplegic homolog {ECO:0000256|RuleBase:RU361195} Short=MAD homolog {ECO:0000256|RuleBase:RU361195} Short=Mothers against DPP homolog {ECO:0000256|RuleBase:RU361195} SMAD family member {ECO:0000256|RuleBase:RU361195} OS=Panthera pardus (Leopard) (Felis pardus) ECO:0000313|RefSeq:XP_053744904.1} PE=3;sp|P84022|SMAD3_HUMAN//Mothers against decap…
PDGFB	932.51	1895.29	1413.9	-1.02	0.07	-15	4.51E-51	1.40E-48	Down
HMOX1	1561.32	713.52	1137.42	1.13	0.08	1.50E+01	6.03E-51	1.83E-48	Up
PGGHG	2042.3	3539.4	2790.85	-0.79	0.05	-15	1.21E-50	3.60E-48	No Significant Difference
FADS1	3971.52	5986.75	4979.14	-0.59	0.04	-14.9	2.17E-50	6.31E-48	No Significant Difference
EIF4G2	111308	85025.3	98166.8	0.39	0.03	1.47E+01	4.11E-49	1.17E-46	No Significant Difference
LAMC2	708.06	254.09	481.08	1.48	0.1	1.45E+01	6.10E-48	1.70E-45	Up
CD24	873.05	1702.12	1287.59	-0.96	0.07	-14.5	7.59E-48	2.08E-45	No Significant Difference
CACNG4	785.48	1669.96	1227.72	-1.09	0.08	-14.4	2.60E-47	6.99E-45	Down
BIRC2	3322.35	2016.71	2669.53	0.72	0.05	1.44E+01	4.17E-47	1.10E-44	No Significant Difference
CD99L2	3533.02	5340.68	4436.85	-0.6	0.04	-14.3	1.27E-46	3.29E-44	No Significant Difference
TPM1	3310.31	2068.49	2689.4	0.68	0.05	1.42E+01	7.34E-46	1.87E-43	No Significant Difference
LSS	1897.44	3150.44	2523.94	-0.73	0.05	-14.2	1.08E-45	2.69E-43	No Significant Difference
B4GALNT4	1506.31	2679.1	2092.7	-0.83	0.06	-14.1	2.90E-45	7.13E-43	No Significant Difference
MLXIP	1952.47	3465.72	2709.09	-0.83	0.06	-14.1	3.19E-45	7.71E-43	No Significant Difference
PRSS23	16757.9	22222.8	19490.3	-0.41	0.03	-14	9.52E-45	2.26E-42	No Significant Difference
CAPN2	11147.2	8106.29	9626.75	0.46	0.03	1.40E+01	1.62E-44	3.78E-42	No Significant Difference
NT5E	8886.21	6171.44	7528.82	0.53	0.04	1.39E+01	3.91E-44	8.98E-42	No Significant Difference
ERGIC1	5522.08	8663.87	7092.98	-0.65	0.05	-13.9	6.31E-44	1.43E-41	No Significant Difference
RIPOR3	600.32	1220.52	910.42	-1.02	0.07	-13.8	4.08E-43	9.09E-41	Down
INSIG1	1427.57	2372.5	1900.03	-0.73	0.05	-13.7	5.16E-43	1.13E-40	No Significant Difference
HMGA2	5133.26	3225.84	4179.55	0.67	0.05	1.37E+01	1.50E-42	3.23E-40	No Significant Difference
SPAG9	7069.52	5062.32	6065.92	0.48	0.04	1.36E+01	2.95E-42	6.27E-40	No Significant Difference
PLXND1	4835.55	7749.87	6292.71	-0.68	0.05	-13.6	5.53E-42	1.15E-39	No Significant Difference
GTF2IP4	2417.14	3994.16	3205.65	-0.73	0.05	-13.6	5.55E-42	1.15E-39	No Significant Difference
MXRA8	525.36	1132.37	828.86	-1.11	0.08	-13.6	6.96E-42	1.42E-39	Down
RANGAP1	4109.9	5877.71	4993.81	-0.52	0.04	-13.6	7.24E-42	1.45E-39	No Significant Difference
BMP6	2061.65	1207.42	1634.53	0.77	0.06	1.35E+01	2.58E-41	5.11E-39	No Significant Difference
SLC6A6	1517.42	2488.57	2003	-0.71	0.05	-13.4	5.05E-41	9.86E-39	No Significant Difference
TP53I11	592.58	1297.41	945	-1.13	0.08	-13.4	7.23E-41	1.39E-38	Down
HSPA5	14541.2	10897.2	12719.2	0.42	0.03	1.34E+01	7.48E-41	1.42E-38	No Significant Difference
EIF5	7971.74	5776.31	6874.03	0.47	0.03	1.34E+01	8.55E-41	1.60E-38	No Significant Difference
HOXB3	1788.26	2874.55	2331.41	-0.69	0.05	-13.4	1.05E-40	1.95E-38	No Significant Difference
UPP1	2804.42	1747.33	2275.87	0.68	0.05	1.32E+01	6.23E-40	1.14E-37	No Significant Difference
PRNP	2846.5	1810.4	2328.45	0.65	0.05	1.32E+01	1.31E-39	2.36E-37	No Significant Difference
AGR2	1644.17	2656.95	2150.56	-0.69	0.05	-13.1	3.26E-39	5.81E-37	No Significant Difference
SQSTM1	15763.2	11496.4	13629.8	0.46	0.03	1.31E+01	4.82E-39	8.48E-37	No Significant Difference
LRP5	4639.79	7067.06	5853.43	-0.61	0.05	-13	9.02E-39	1.57E-36	No Significant Difference
TAP2	2070.59	1249.81	1660.2	0.73	0.06	1.29E+01	3.92E-38	6.73E-36	No Significant Difference
PHLDA1	6356.86	8632.24	7494.55	-0.44	0.03	-12.9	4.93E-38	8.33E-36	No Significant Difference
NR2F6	1664.58	2719.01	2191.8	-0.71	0.05	-12.9	4.97E-38	8.33E-36	No Significant Difference
CORO1C	6868.4	5006.57	5937.48	0.46	0.04	1.29E+01	5.83E-38	9.66E-36	No Significant Difference
TMPRSS2	173.42	507.93	340.68	-1.55	0.12	-12.9	6.34E-38	1.04E-35	Down
IRF2BPL	1451.2	2542.48	1996.84	-0.81	0.06	-12.9	7.27E-38	1.18E-35	No Significant Difference
GDF15	523.57	1092.41	807.99	-1.06	0.08	-12.9	8.35E-38	1.34E-35	Down
PLOD1	1784.2	3008.72	2396.46	-0.76	0.06	-12.8	2.50E-37	3.95E-35	No Significant Difference
SMS	6310.04	4477.06	5393.55	0.5	0.04	1.28E+01	2.73E-37	4.27E-35	No Significant Difference
DYRK1B	1627.62	2950	2288.81	-0.86	0.07	-12.5	8.72E-36	1.35E-33	No Significant Difference
AHNAK	80448.6	104978	92713.5	-0.38	0.03	-12.5	1.39E-35	2.13E-33	No Significant Difference
ANXA5	6861.44	4909.29	5885.36	0.48	0.04	1.24E+01	3.01E-35	4.57E-33	No Significant Difference
STC2	1760.17	1047.16	1403.67	0.75	0.06	1.24E+01	3.08E-35	4.62E-33	No Significant Difference
SMARCA1	4847.22	6794.22	5820.72	-0.49	0.04	-12.4	3.86E-35	5.73E-33	No Significant Difference
SORBS1	343.01	787.15	565.08	-1.2	0.1	-12.3	6.51E-35	9.55E-33	Down
EBNA1BP2	4672.87	3300.4	3986.63	0.5	0.04	1.23E+01	8.97E-35	1.30E-32	No Significant Difference
ABCC1	7717.23	10925	9321.1	-0.5	0.04	-12.3	1.46E-34	2.08E-32	No Significant Difference
PODXL	605.45	243	424.23	1.32	0.11	1.23E+01	1.46E-34	2.08E-32	Up
MYO10	5020.1	7130.09	6075.1	-0.51	0.04	-12.2	1.91E-34	2.69E-32	No Significant Difference
CHD3	2095.12	3146.98	2621.05	-0.59	0.05	-12.2	1.98E-34	2.76E-32	No Significant Difference
CTNNAL1	3879.56	2639.27	3259.42	0.56	0.05	1.22E+01	2.26E-34	3.12E-32	No Significant Difference
GOT1	2373.64	1498.6	1936.12	0.66	0.05	1.22E+01	3.94E-34	5.40E-32	No Significant Difference
MARCHF4	635.3	266.18	450.74	1.25	0.1	1.21E+01	6.19E-34	8.40E-32	Up
LINC00261	331.2	740.88	536.04	-1.16	0.1	-12.1	7.82E-34	1.05E-31	Down
SMIM14	843.9	1543.45	1193.68	-0.87	0.07	-12.1	1.70E-33	2.26E-31	No Significant Difference
MYO18A	1836.33	2941.87	2389.1	-0.68	0.06	-12	2.54E-33	3.36E-31	No Significant Difference
ALPG	642.52	1207.73	925.13	-0.91	0.08	-12	2.64E-33	3.45E-31	No Significant Difference
TEAD2	219.67	571.9	395.79	-1.38	0.12	-12	3.43E-33	4.45E-31	Down
ACACA	2977.54	4255.47	3616.51	-0.52	0.04	-11.9	7.49E-33	9.61E-31	No Significant Difference
CNN2	1598.96	2562.71	2080.83	-0.68	0.06	-11.9	1.06E-32	1.35E-30	No Significant Difference
SH2D5	1520.67	868.45	1194.56	0.81	0.07	1.18E+01	2.59E-32	3.27E-30	No Significant Difference
CRABP2	1605.36	2443.17	2024.26	-0.61	0.05	-11.8	5.80E-32	7.24E-30	No Significant Difference
TM4SF1	14355.4	19862.8	17109.1	-0.47	0.04	-11.7	7.69E-32	9.52E-30	No Significant Difference
INPPL1	2561.16	3955.03	3258.1	-0.63	0.05	-11.7	8.82E-32	1.08E-29	No Significant Difference
ZNF217	3219.82	4589.84	3904.83	-0.51	0.04	-11.7	9.54E-32	1.16E-29	No Significant Difference
NHERF2	1004.34	1701.51	1352.93	-0.76	0.07	-11.7	1.07E-31	1.30E-29	No Significant Difference
PERP	19117.2	25523.5	22320.3	-0.42	0.04	-11.7	1.32E-31	1.58E-29	No Significant Difference
CD82	328.96	90.84	209.9	1.85	0.16	1.16E+01	2.30E-31	2.73E-29	Up
LXN	2196.62	3331.64	2764.13	-0.6	0.05	-11.6	2.48E-31	2.92E-29	No Significant Difference
TMSB10	13732.3	9355.03	11543.7	0.55	0.05	1.16E+01	2.65E-31	3.09E-29	No Significant Difference
PSMC4	45209.8	36718	40963.9	0.3	0.03	1.16E+01	3.19E-31	3.69E-29	No Significant Difference
ADGRG1	501.12	190.38	345.75	1.4	0.12	1.16E+01	3.39E-31	3.89E-29	Up
DMPK	927.53	1571.27	1249.4	-0.76	0.07	-11.6	4.11E-31	4.69E-29	No Significant Difference
LYNX1	462.66	910.49	686.58	-0.98	0.08	-11.6	6.37E-31	7.21E-29	No Significant Difference
ASPH	12738.6	9836.72	11287.6	0.37	0.03	1.15E+01	7.54E-31	8.46E-29	No Significant Difference
CITED4	346.27	745	545.63	-1.11	0.1	-11.5	9.37E-31	1.04E-28	Down
MEG3	7518.81	5510.98	6514.89	0.45	0.04	1.15E+01	1.51E-30	1.67E-28	No Significant Difference
AFAP1L2	2617.72	3744.45	3181.08	-0.52	0.05	-11.4	3.83E-30	4.20E-28	No Significant Difference
COL1A1	561.41	1066.47	813.94	-0.93	0.08	-11.4	5.41E-30	5.88E-28	No Significant Difference
DUSP1	1058.25	1721.41	1389.83	-0.7	0.06	-11.4	6.01E-30	6.49E-28	No Significant Difference
H3-3B	8651.74	6260.37	7456.05	0.47	0.04	1.13E+01	9.42E-30	1.01E-27	No Significant Difference
LLGL2	592.86	1088.13	840.5	-0.88	0.08	-11.2	2.81E-29	2.99E-27	No Significant Difference
BZW1	8417.92	5911.31	7164.62	0.51	0.05	1.12E+01	3.25E-29	3.43E-27	No Significant Difference
RHPN2	4014.16	5412.71	4713.44	-0.43	0.04	-11.2	3.30E-29	3.46E-27	No Significant Difference
SCP2	2367.94	3474.06	2921	-0.55	0.05	-11.2	3.78E-29	3.93E-27	No Significant Difference
KRT8	39665.8	31631.3	35648.6	0.33	0.03	1.12E+01	6.52E-29	6.73E-27	No Significant Difference
NPM1	30312.2	23175.4	26743.8	0.39	0.03	1.12E+01	6.88E-29	7.06E-27	No Significant Difference
HSPG2	13313.9	19577.5	16445.7	-0.56	0.05	-11.1	8.22E-29	8.36E-27	No Significant Difference
MUC16	125.78	383.49	254.63	-1.61	0.14	-11.1	9.07E-29	9.16E-27	Down
ID3	817.81	419.3	618.56	0.96	0.09	1.11E+01	1.95E-28	1.96E-26	No Significant Difference
TIMP1	1057.77	582.69	820.23	0.86	0.08	1.11E+01	2.13E-28	2.12E-26	No Significant Difference
HPS3	1222.39	1928.81	1575.6	-0.66	0.06	-11	2.31E-28	2.28E-26	No Significant Difference
IL32	153.71	16.72	85.21	3.2	0.29	1.10E+01	3.14E-28	3.08E-26	Up
CLMN	2185.76	3155.56	2670.66	-0.53	0.05	-11	3.22E-28	3.14E-26	No Significant Difference
TTYH3	3902.41	5662.98	4782.69	-0.54	0.05	-11	3.28E-28	3.18E-26	No Significant Difference
PNPLA6	1799.62	2741.8	2270.71	-0.61	0.06	-11	6.43E-28	6.19E-26	No Significant Difference
AXL	6057.97	4512.89	5285.43	0.42	0.04	1.08E+01	2.15E-27	2.06E-25	No Significant Difference
TPCN1	1564.07	2337.14	1950.6	-0.58	0.05	-10.8	4.16E-27	3.95E-25	No Significant Difference
LAMA5	6956.12	9889.98	8423.05	-0.51	0.05	-10.8	4.42E-27	4.17E-25	No Significant Difference
PIDD1	1532.14	2277.99	1905.06	-0.57	0.05	-10.8	5.43E-27	5.09E-25	No Significant Difference
TMEM14B	2573.19	1644.54	2108.87	0.65	0.06	1.07E+01	8.86E-27	8.25E-25	No Significant Difference
SEMA6B	189.22	473.28	331.25	-1.32	0.12	-10.7	1.69E-26	1.56E-24	Down
GJB2	594.95	1065.54	830.25	-0.84	0.08	-10.6	2.61E-26	2.40E-24	No Significant Difference
UGDH	1839.38	2673.53	2256.45	-0.54	0.05	-10.6	4.46E-26	4.08E-24	No Significant Difference
CTXN1	330.68	683.25	506.97	-1.05	0.1	-10.6	4.63E-26	4.20E-24	Down
TAP1	1036.43	586.82	811.63	0.82	0.08	1.06E+01	4.84E-26	4.36E-24	No Significant Difference
CCN1	9694.23	12123.8	10909	-0.32	0.03	-10.5	5.38E-26	4.82E-24	No Significant Difference
PPA1	4222.11	2990.38	3606.25	0.5	0.05	1.05E+01	6.08E-26	5.42E-24	No Significant Difference
RET	150.62	393.66	272.14	-1.39	0.13	-10.5	6.36E-26	5.63E-24	Down
ATP13A3	7182.2	5214.14	6198.17	0.46	0.04	1.05E+01	1.13E-25	9.91E-24	No Significant Difference
KRT80	485.36	956.76	721.06	-0.98	0.09	-10.5	1.16E-25	1.02E-23	No Significant Difference
PARVA	1235.84	741.17	988.5	0.74	0.07	1.05E+01	1.36E-25	1.18E-23	No Significant Difference
PLPPR3	420.55	847.17	633.86	-1.01	0.1	-10.4	1.76E-25	1.52E-23	Down
STAT3	8367.26	10718.6	9542.92	-0.36	0.03	-10.4	1.90E-25	1.63E-23	No Significant Difference
NFE2L3	2240.29	1519.12	1879.71	0.56	0.05	1.04E+01	2.10E-25	1.78E-23	No Significant Difference
PTPRS	1305.63	2070.56	1688.09	-0.67	0.06	-10.4	2.10E-25	1.78E-23	No Significant Difference
PLEKHH2	1060.36	1649.11	1354.73	-0.64	0.06	-10.4	2.81E-25	2.37E-23	No Significant Difference
AHCYL1	2079.41	2937.33	2508.37	-0.5	0.05	-10.4	3.25E-25	2.72E-23	No Significant Difference
ACLY	5347.96	7246.8	6297.38	-0.44	0.04	-10.4	3.46E-25	2.88E-23	No Significant Difference
SRXN1	1521.29	957.56	1239.42	0.67	0.06	1.03E+01	4.43E-25	3.67E-23	No Significant Difference
TUBA1A	1655.03	2406.13	2030.58	-0.54	0.05	-10.3	5.15E-25	4.24E-23	No Significant Difference
SFRP1	1846.83	1221.72	1534.28	0.6	0.06	1.03E+01	6.06E-25	4.96E-23	No Significant Difference
NAV2	1812.69	1121.21	1466.95	0.69	0.07	1.03E+01	7.43E-25	6.05E-23	No Significant Difference
EIF3C	11807	9321.28	10564.1	0.34	0.03	1.03E+01	7.67E-25	6.21E-23	No Significant Difference
MET	3740.51	2704.84	3222.67	0.47	0.05	1.03E+01	8.45E-25	6.80E-23	No Significant Difference
HSP90AA1	20528.4	15983.3	18255.8	0.36	0.04	1.03E+01	1.14E-24	9.09E-23	No Significant Difference
DHCR7	4367.75	5982.88	5175.32	-0.45	0.04	-10.2	1.43E-24	1.13E-22	No Significant Difference
GRHL3	296.97	637.1	467.03	-1.1	0.11	-10.2	3.06E-24	2.42E-22	Down
TNPO1	7270.99	5410.28	6340.64	0.43	0.04	1.01E+01	3.95E-24	3.11E-22	No Significant Difference
HLA-B	853.03	462.39	657.71	0.88	0.09	1.01E+01	4.34E-24	3.40E-22	No Significant Difference
PLEKHG2	27333.5	37956.3	32644.9	-0.47	0.05	-10.1	4.65E-24	3.62E-22	No Significant Difference
SLC29A4	344.85	698.43	521.64	-1.02	0.1	-10.1	6.72E-24	5.20E-22	Down
ELOVL2	3121.27	2143.95	2632.61	0.54	0.05	1.01E+01	7.52E-24	5.79E-22	No Significant Difference
TXNRD1	9669.39	7563.63	8616.51	0.35	0.04	1.00E+01	9.84E-24	7.54E-22	No Significant Difference
GTF2I	5946.38	7609.61	6778	-0.36	0.04	-10	1.26E-23	9.56E-22	No Significant Difference
SIGIRR	948.72	1513.43	1231.07	-0.67	0.07	-10	1.60E-23	1.21E-21	No Significant Difference
CTPS1	8270.97	6540.44	7405.71	0.34	0.03	9.98E+00	1.83E-23	1.38E-21	No Significant Difference
EPHB4	2894.57	4175.14	3534.86	-0.53	0.05	-9.97	1.99E-23	1.49E-21	No Significant Difference
PKD1	3615.11	5014.34	4314.73	-0.47	0.05	-9.96	2.25E-23	1.67E-21	No Significant Difference
GSN	5128.63	7000.82	6064.73	-0.45	0.05	-9.96	2.29E-23	1.70E-21	No Significant Difference
VGF	524.76	243.01	383.88	1.11	0.11	9.96E+00	2.37E-23	1.75E-21	Up
TOX2	494.4	959.21	726.81	-0.96	0.1	-9.95	2.50E-23	1.84E-21	No Significant Difference
MMP2	956.21	1551.5	1253.86	-0.7	0.07	-9.93	3.03E-23	2.21E-21	No Significant Difference
PRAME	2446.83	3360.07	2903.45	-0.46	0.05	-9.89	4.40E-23	3.20E-21	No Significant Difference
CSTB	1447.5	902.38	1174.94	0.68	0.07	9.89E+00	4.53E-23	3.28E-21	No Significant Difference
ARHGAP4	2705.75	3885.33	3295.54	-0.52	0.05	-9.87	5.45E-23	3.92E-21	No Significant Difference
HOXC13	884.97	1431.24	1158.1	-0.69	0.07	-9.85	6.92E-23	4.95E-21	No Significant Difference
SOX4	1286.88	1925.89	1606.39	-0.58	0.06	-9.83	8.29E-23	5.89E-21	No Significant Difference
G6PD	6319.16	8613.58	7466.37	-0.45	0.05	-9.83	8.31E-23	5.89E-21	No Significant Difference
SLC2A12	87.38	269.3	178.34	-1.62	0.17	-9.82	9.40E-23	6.63E-21	Down
IFITM1	250.23	539.63	394.93	-1.11	0.11	-9.81	9.92E-23	6.96E-21	Down
COL12A1	255.49	75.13	165.31	1.77	0.18	9.81E+00	1.01E-22	7.09E-21	Up
S100A11	2375.98	1555.87	1965.93	0.61	0.06	9.80E+00	1.10E-22	7.64E-21	No Significant Difference
DHRS3	208.46	477.01	342.73	-1.19	0.12	-9.78	1.35E-22	9.33E-21	Down
FZD2	312.25	643.83	478.04	-1.05	0.11	-9.78	1.37E-22	9.40E-21	Down
TGM2	1128.53	638.19	883.36	0.82	0.08	9.76E+00	1.66E-22	1.14E-20	No Significant Difference
TNFRSF11A	1133.78	687.28	910.53	0.72	0.07	9.74E+00	1.98E-22	1.35E-20	No Significant Difference
THSD7A	422.73	802.66	612.7	-0.93	0.1	-9.72	2.53E-22	1.71E-20	No Significant Difference
PRPS1	6165.81	4661.49	5413.65	0.4	0.04	9.71E+00	2.82E-22	1.91E-20	No Significant Difference
SQOR	2228.7	1553.24	1890.97	0.52	0.05	9.70E+00	2.92E-22	1.96E-20	No Significant Difference
SPRY1	376.21	714.92	545.56	-0.93	0.1	-9.68	3.74E-22	2.50E-20	No Significant Difference
RPL38	3948.23	2794.08	3371.15	0.5	0.05	9.67E+00	3.89E-22	2.59E-20	No Significant Difference
AFAP1	2217.52	3067.61	2642.56	-0.47	0.05	-9.62	6.82E-22	4.52E-20	No Significant Difference
HMG20B	837.13	1319.53	1078.33	-0.66	0.07	-9.61	7.26E-22	4.79E-20	No Significant Difference
NME1	4096.58	3035.87	3566.23	0.43	0.05	9.59E+00	8.73E-22	5.73E-20	No Significant Difference
GPAT3	861.96	492.24	677.1	0.81	0.08	9.59E+00	8.80E-22	5.75E-20	No Significant Difference
IGFBP4	1008.27	1552.2	1280.24	-0.62	0.07	-9.57	1.05E-21	6.81E-20	No Significant Difference
RPL37A	6976.75	5046.59	6011.67	0.47	0.05	9.56E+00	1.24E-21	8.00E-20	No Significant Difference
SDK1	3002.17	4360.22	3681.2	-0.54	0.06	-9.55	1.32E-21	8.52E-20	No Significant Difference
PFDN2	1446.34	887.73	1167.03	0.7	0.07	9.54E+00	1.43E-21	9.19E-20	No Significant Difference
ST6GALNAC6	622.07	1044.65	833.36	-0.75	0.08	-9.53	1.50E-21	9.60E-20	No Significant Difference
NLGN2	599.63	1026.93	813.28	-0.78	0.08	-9.51	1.83E-21	1.17E-19	No Significant Difference
MYADM	4885	6765.6	5825.3	-0.47	0.05	-9.51	1.96E-21	1.24E-19	No Significant Difference
IPO7	23343.9	19193.9	21268.9	0.28	0.03	9.50E+00	2.00E-21	1.26E-19	No Significant Difference
WBP1L	2911.55	3843.72	3377.64	-0.4	0.04	-9.48	2.64E-21	1.66E-19	No Significant Difference
COX6B2	87.11	262.88	174.99	-1.59	0.17	-9.47	2.88E-21	1.80E-19	Down
HAS3	1371.46	887.98	1129.72	0.63	0.07	9.46E+00	3.12E-21	1.94E-19	No Significant Difference
CHDH	1004.11	1550.56	1277.33	-0.63	0.07	-9.44	3.65E-21	2.26E-19	No Significant Difference
SLC16A5	629.31	1053.75	841.53	-0.75	0.08	-9.42	4.61E-21	2.84E-19	No Significant Difference
SH3PXD2B	1673.06	2446.57	2059.81	-0.55	0.06	-9.41	5.08E-21	3.12E-19	No Significant Difference
RERE	4281.19	5994.43	5137.81	-0.49	0.05	-9.4	5.30E-21	3.24E-19	No Significant Difference
SEMA3F	372.12	695.86	533.99	-0.9	0.1	-9.4	5.70E-21	3.47E-19	No Significant Difference
RAB26	174.1	399.08	286.59	-1.2	0.13	-9.38	6.67E-21	4.04E-19	Down
GALNT2	7867.4	6152.77	7010.08	0.35	0.04	9.38E+00	6.90E-21	4.17E-19	No Significant Difference
SLC3A2	3051.23	2252.73	2651.98	0.44	0.05	9.37E+00	7.00E-21	4.21E-19	No Significant Difference
MAGED1	2653.2	3633.74	3143.47	-0.45	0.05	-9.36	8.30E-21	4.97E-19	No Significant Difference
EIF4A1	14737.1	12055.1	13396.1	0.29	0.03	9.30E+00	1.44E-20	8.58E-19	No Significant Difference
CTNND1	4645.2	5926.44	5285.82	-0.35	0.04	-9.3	1.47E-20	8.72E-19	No Significant Difference
NHSL3	1032.23	1596.86	1314.55	-0.63	0.07	-9.29	1.55E-20	9.15E-19	No Significant Difference
PADI2	2873.41	3911.39	3392.4	-0.45	0.05	-9.28	1.63E-20	9.58E-19	No Significant Difference
DDIT3	768.02	416.88	592.45	0.88	0.1	9.27E+00	1.80E-20	1.06E-18	No Significant Difference
GARS1	8710.64	7019.99	7865.32	0.31	0.03	9.26E+00	1.98E-20	1.16E-18	No Significant Difference
NIPSNAP1	1052	1571.78	1311.89	-0.58	0.06	-9.23	2.66E-20	1.54E-18	No Significant Difference
NXN	2025.26	2798.86	2412.06	-0.47	0.05	-9.23	2.69E-20	1.56E-18	No Significant Difference
SLC38A2	7114.61	9004.69	8059.65	-0.34	0.04	-9.23	2.78E-20	1.61E-18	No Significant Difference
CYCS	8885.11	6220.19	7552.65	0.51	0.06	9.20E+00	3.45E-20	1.98E-18	No Significant Difference
IL6ST	3910.31	2892.49	3401.4	0.44	0.05	9.20E+00	3.64E-20	2.08E-18	No Significant Difference
CABLES1	772.04	1202	987.02	-0.64	0.07	-9.2	3.69E-20	2.10E-18	No Significant Difference
SLC26A2	2590.14	1828.11	2209.13	0.5	0.05	9.19E+00	3.80E-20	2.16E-18	No Significant Difference
TRIB2	568.37	945.3	756.83	-0.73	0.08	-9.19	4.03E-20	2.28E-18	No Significant Difference
TBX1	780.63	1399.34	1089.99	-0.84	0.09	-9.18	4.48E-20	2.52E-18	No Significant Difference
TMEM135	601.64	983.58	792.61	-0.71	0.08	-9.16	5.33E-20	2.99E-18	No Significant Difference
TNNT1	2237.48	3055.79	2646.64	-0.45	0.05	-9.13	6.73E-20	3.76E-18	No Significant Difference
ABCC3	2302.73	3213.93	2758.33	-0.48	0.05	-9.12	7.69E-20	4.28E-18	No Significant Difference
PAX2	1056.14	1731.61	1393.87	-0.72	0.08	-9.11	8.44E-20	4.68E-18	No Significant Difference
HSP90AB1	57461.9	48627.4	53044.6	0.24	0.03	9.11E+00	8.51E-20	4.70E-18	No Significant Difference
LZTS2	1054.01	1554.3	1304.16	-0.56	0.06	-9.11	8.61E-20	4.74E-18	No Significant Difference
ISY1-RAB43	465.06	811.6	638.33	-0.8	0.09	-9.1	8.77E-20	4.80E-18	No Significant Difference
ALPP	303.81	591.43	447.62	-0.96	0.11	-9.09	1.02E-19	5.58E-18	No Significant Difference
CACNA1H	1358.86	2121.54	1740.2	-0.64	0.07	-9.09	1.03E-19	5.59E-18	No Significant Difference
FLNB	9118.95	11395.4	10257.2	-0.32	0.04	-9.08	1.06E-19	5.73E-18	No Significant Difference
TM4SF18	814.63	1308.8	1061.72	-0.68	0.08	-9.08	1.10E-19	5.95E-18	No Significant Difference
PHLDA2	2143.63	1525.22	1834.43	0.49	0.05	9.07E+00	1.19E-19	6.41E-18	No Significant Difference
HSPD1	21186.1	17649.5	19417.8	0.26	0.03	9.05E+00	1.41E-19	7.57E-18	No Significant Difference
MBNL2	1487.6	2121.91	1804.75	-0.51	0.06	-9.05	1.42E-19	7.60E-18	No Significant Difference
ACSS2	263.78	534.72	399.25	-1.02	0.11	-9.03	1.66E-19	8.84E-18	Down
EGR1	127.87	336.68	232.28	-1.4	0.16	-9.02	1.96E-19	1.04E-17	Down
PAF1	24520.3	29716.8	27118.5	-0.28	0.03	-9.01	2.01E-19	1.06E-17	No Significant Difference
CYS1	241.51	491.44	366.48	-1.02	0.11	-8.99	2.38E-19	1.25E-17	Down
HMGB3	4022.73	5310.29	4666.51	-0.4	0.04	-8.99	2.38E-19	1.25E-17	No Significant Difference
BIRC3	843.84	494.97	669.4	0.77	0.09	8.97E+00	2.96E-19	1.54E-17	No Significant Difference
GRIN2D	264.16	517.74	390.95	-0.97	0.11	-8.97	2.96E-19	1.54E-17	No Significant Difference
ERLIN1	4348.36	3374.88	3861.62	0.37	0.04	8.97E+00	3.05E-19	1.58E-17	No Significant Difference
MT2A	8897.72	4749.58	6823.65	0.91	0.1	8.94E+00	3.84E-19	1.98E-17	No Significant Difference
DKC1	6999.99	5557.22	6278.6	0.33	0.04	8.94E+00	3.98E-19	2.04E-17	No Significant Difference
SMAD6	343.42	640.96	492.19	-0.9	0.1	-8.94	4.07E-19	2.08E-17	No Significant Difference
TGIF1	1215.11	1760.9	1488.01	-0.54	0.06	-8.93	4.07E-19	2.08E-17	No Significant Difference
B3GNT7	1348.78	1955.53	1652.16	-0.54	0.06	-8.9	5.73E-19	2.92E-17	No Significant Difference
LAMB2	1729.49	2498.99	2114.24	-0.53	0.06	-8.87	7.02E-19	3.56E-17	No Significant Difference
CES1	2534.44	3379.22	2956.83	-0.42	0.05	-8.83	1.00E-18	5.06E-17	No Significant Difference
KIF3C	946.28	1409.2	1177.74	-0.57	0.07	-8.83	1.02E-18	5.11E-17	No Significant Difference
NCL	30746.3	25583.1	28164.7	0.27	0.03	8.83E+00	1.09E-18	5.46E-17	No Significant Difference
MRC2	2782.23	3653.03	3217.63	-0.39	0.04	-8.82	1.16E-18	5.78E-17	No Significant Difference
EPB41	712.55	1126.03	919.29	-0.66	0.07	-8.81	1.24E-18	6.16E-17	No Significant Difference
NFIX	1641.21	2435.72	2038.46	-0.57	0.07	-8.78	1.69E-18	8.41E-17	No Significant Difference
ENDOD1	1370.96	918.95	1144.95	0.58	0.07	8.77E+00	1.86E-18	9.18E-17	No Significant Difference
PLCE1	2576.27	3448.51	3012.39	-0.42	0.05	-8.76	2.04E-18	1.01E-16	No Significant Difference
MSANTD3	1859.59	1315.75	1587.67	0.5	0.06	8.75E+00	2.08E-18	1.02E-16	No Significant Difference
SBDS	1720.09	1183.83	1451.96	0.54	0.06	8.75E+00	2.16E-18	1.06E-16	No Significant Difference
LGR4	1004.15	1477.99	1241.07	-0.56	0.06	-8.75	2.22E-18	1.08E-16	No Significant Difference
ARL4C	6135.18	7853.58	6994.38	-0.36	0.04	-8.72	2.68E-18	1.30E-16	No Significant Difference
RGL2	1075.74	1578.76	1327.25	-0.55	0.06	-8.72	2.77E-18	1.34E-16	No Significant Difference
CAPN12	257.85	503.88	380.86	-0.97	0.11	-8.72	2.87E-18	1.39E-16	No Significant Difference
ITGA2	5692.32	4451.34	5071.83	0.36	0.04	8.71E+00	3.14E-18	1.51E-16	No Significant Difference
SLC7A11	588.34	314.27	451.31	0.91	0.1	8.69E+00	3.70E-18	1.77E-16	No Significant Difference
AGRN	4416.55	5833.62	5125.09	-0.4	0.05	-8.67	4.45E-18	2.13E-16	No Significant Difference
STAT5B	4582.56	5772.14	5177.35	-0.33	0.04	-8.66	4.65E-18	2.22E-16	No Significant Difference
YBX2	1042.67	1567.17	1304.92	-0.59	0.07	-8.64	5.61E-18	2.66E-16	No Significant Difference
ID2	125.2	24.22	74.71	2.37	0.27	8.64E+00	5.79E-18	2.74E-16	Up
CIC	1218.36	1816.62	1517.49	-0.58	0.07	-8.64	5.85E-18	2.76E-16	No Significant Difference
KRT18	19612.3	16229.4	17920.8	0.27	0.03	8.63E+00	6.04E-18	2.84E-16	No Significant Difference
THBD	170.6	47.94	109.27	1.83	0.21	8.62E+00	6.70E-18	3.14E-16	Up
TUBA1C	11466	9066.17	10266.1	0.34	0.04	8.62E+00	6.91E-18	3.23E-16	No Significant Difference
ARHGEF6	196.88	413.24	305.06	-1.07	0.12	-8.57	1.02E-17	4.76E-16	Down
EIF1	7476.81	5803.79	6640.3	0.37	0.04	8.56E+00	1.11E-17	5.16E-16	No Significant Difference
CD164	8569.03	6830.14	7699.58	0.33	0.04	8.56E+00	1.18E-17	5.44E-16	No Significant Difference
CAPN1	3527.05	4680.17	4103.61	-0.41	0.05	-8.55	1.22E-17	5.64E-16	No Significant Difference
HOXB6	1332.81	1948.56	1640.69	-0.55	0.06	-8.54	1.34E-17	6.14E-16	No Significant Difference
SPIRE1	2407.63	1782.89	2095.26	0.43	0.05	8.54E+00	1.34E-17	6.14E-16	No Significant Difference
CALM2	14159.9	10623	12391.4	0.41	0.05	8.53E+00	1.53E-17	6.97E-16	No Significant Difference
SLC25A1	933.18	1378.38	1155.78	-0.56	0.07	-8.51	1.79E-17	8.15E-16	No Significant Difference
HOXB5	709.37	1101.65	905.51	-0.64	0.07	-8.49	2.16E-17	9.78E-16	No Significant Difference
JUND	476.58	810.81	643.7	-0.77	0.09	-8.45	2.96E-17	1.34E-15	No Significant Difference
ANKRD13A	1663.33	1153.83	1408.58	0.53	0.06	8.44E+00	3.14E-17	1.42E-15	No Significant Difference
SEPTIN9	11017.4	14820	12918.7	-0.43	0.05	-8.43	3.42E-17	1.54E-15	No Significant Difference
GNE	2717.09	3581.83	3149.46	-0.4	0.05	-8.43	3.48E-17	1.56E-15	No Significant Difference
OSTM1	3156.8	2369.23	2763.01	0.41	0.05	8.42E+00	3.91E-17	1.74E-15	No Significant Difference
MAPK8IP3	1307.97	1904.03	1606	-0.54	0.06	-8.41	3.96E-17	1.76E-15	No Significant Difference
SLCO4A1	1838.27	2601.97	2220.12	-0.5	0.06	-8.4	4.47E-17	1.98E-15	No Significant Difference
QSOX1	4208.5	3215.53	3712.01	0.39	0.05	8.38E+00	5.40E-17	2.39E-15	No Significant Difference
PABPC1	22376.7	18309	20342.8	0.29	0.03	8.38E+00	5.44E-17	2.40E-15	No Significant Difference
GNPDA1	2186.81	1602.75	1894.78	0.45	0.05	8.37E+00	5.81E-17	2.55E-15	No Significant Difference
TM7SF2	569.21	910.69	739.95	-0.68	0.08	-8.37	5.88E-17	2.58E-15	No Significant Difference
SAMD4A	554.29	295.93	425.11	0.9	0.11	8.37E+00	5.96E-17	2.61E-15	No Significant Difference
SLC4A7	4539.26	5843.56	5191.41	-0.36	0.04	-8.36	6.02E-17	2.62E-15	No Significant Difference
MYL9	662.01	362.06	512.03	0.87	0.1	8.36E+00	6.10E-17	2.65E-15	No Significant Difference
IGF2R	8414.94	6679.77	7547.36	0.33	0.04	8.35E+00	6.57E-17	2.84E-15	No Significant Difference
MAP3K20	5176.31	6423.65	5799.98	-0.31	0.04	-8.33	8.29E-17	3.58E-15	No Significant Difference
PSAT1	3427.88	2647.83	3037.86	0.37	0.04	8.32E+00	8.60E-17	3.70E-15	No Significant Difference
CD68	1408.9	947.44	1178.17	0.57	0.07	8.27E+00	1.37E-16	5.86E-15	No Significant Difference
CKB	1808.2	2431.74	2119.97	-0.43	0.05	-8.26	1.42E-16	6.08E-15	No Significant Difference
RASA3	1251.99	1760.82	1506.41	-0.49	0.06	-8.2	2.38E-16	1.02E-14	No Significant Difference
LASP1	2809.4	3639.07	3224.23	-0.37	0.05	-8.19	2.67E-16	1.13E-14	No Significant Difference
SOD2	2611.76	1946.12	2278.94	0.43	0.05	8.18E+00	2.78E-16	1.18E-14	No Significant Difference
C14orf132	106.16	260.19	183.18	-1.29	0.16	-8.18	2.87E-16	1.21E-14	Down
ZNF467	113.25	272.88	193.06	-1.27	0.16	-8.16	3.31E-16	1.39E-14	Down
ADGRG6	5746.35	4545.96	5146.16	0.34	0.04	8.16E+00	3.31E-16	1.39E-14	No Significant Difference
NPM3	1242.85	792.47	1017.66	0.65	0.08	8.16E+00	3.35E-16	1.41E-14	No Significant Difference
PLXNB2	3158.8	4374.92	3766.86	-0.47	0.06	-8.15	3.52E-16	1.47E-14	No Significant Difference
BAHCC1	2333.05	3193.63	2763.34	-0.45	0.06	-8.15	3.60E-16	1.49E-14	No Significant Difference
LSAMP	119.5	286.77	203.13	-1.26	0.15	-8.15	3.60E-16	1.49E-14	Down
HDGF	6680.38	8236.86	7458.62	-0.3	0.04	-8.14	3.95E-16	1.64E-14	No Significant Difference
NME4	2241.83	2994.82	2618.33	-0.42	0.05	-8.14	4.07E-16	1.68E-14	No Significant Difference
HK2	281.63	119.76	200.7	1.23	0.15	8.13E+00	4.29E-16	1.77E-14	Up
MATN2	224.96	80.28	152.62	1.49	0.18	8.13E+00	4.35E-16	1.79E-14	Up
MEX3A	467.99	777.06	622.52	-0.73	0.09	-8.12	4.54E-16	1.86E-14	No Significant Difference
NIBAN1	162.37	48.23	105.3	1.75	0.22	8.11E+00	4.91E-16	2.01E-14	Up
MTMR1	2398.85	1780.8	2089.82	0.43	0.05	8.11E+00	5.13E-16	2.09E-14	No Significant Difference
WFS1	1180.22	1825.33	1502.77	-0.63	0.08	-8.1	5.39E-16	2.19E-14	No Significant Difference
EPHB6	2512.6	3261.66	2887.13	-0.38	0.05	-8.1	5.46E-16	2.21E-14	No Significant Difference
ARHGAP29	9421.59	11296.2	10358.9	-0.26	0.03	-8.09	5.77E-16	2.33E-14	No Significant Difference
SMURF2	1137.63	759.5	948.57	0.58	0.07	8.09E+00	5.91E-16	2.38E-14	No Significant Difference
PINK1	595.68	947.86	771.77	-0.67	0.08	-8.09	5.96E-16	2.39E-14	No Significant Difference
RASL11A	532.63	856.45	694.54	-0.69	0.08	-8.07	7.02E-16	2.81E-14	No Significant Difference
SCNN1A	47.66	161.02	104.34	-1.76	0.22	-8.07	7.07E-16	2.82E-14	Down
SESN2	839.71	510.83	675.27	0.72	0.09	8.04E+00	8.78E-16	3.50E-14	No Significant Difference
RPL12	7138.54	5324.81	6231.67	0.42	0.05	8.03E+00	9.45E-16	3.75E-14	No Significant Difference
RNF207	579.73	932.55	756.14	-0.69	0.09	-8.03	9.92E-16	3.92E-14	No Significant Difference
DUSP5	899.58	572.92	736.25	0.65	0.08	7.99E+00	1.38E-15	5.45E-14	No Significant Difference
SERBP1	10659	8927.95	9793.46	0.26	0.03	7.99E+00	1.39E-15	5.47E-14	No Significant Difference
ITGB5	7587.34	9162.78	8375.06	-0.27	0.03	-7.98	1.47E-15	5.76E-14	No Significant Difference
CD70	1114.52	738.43	926.47	0.59	0.07	7.98E+00	1.50E-15	5.88E-14	No Significant Difference
RPL32	4173.16	3146.87	3660.01	0.41	0.05	7.96E+00	1.67E-15	6.50E-14	No Significant Difference
RPS17	6441.73	4914.55	5678.14	0.39	0.05	7.96E+00	1.69E-15	6.56E-14	No Significant Difference
PEA15	2520.34	1917.62	2218.98	0.39	0.05	7.95E+00	1.85E-15	7.18E-14	No Significant Difference
ASXL1	6577.4	8186.89	7382.15	-0.32	0.04	-7.94	1.97E-15	7.63E-14	No Significant Difference
RNF44	1319.91	1873.55	1596.73	-0.51	0.06	-7.94	2.10E-15	8.09E-14	No Significant Difference
RPL10A	5739.7	4534.11	5136.91	0.34	0.04	7.93E+00	2.16E-15	8.30E-14	No Significant Difference
AACS	708.13	1061.7	884.91	-0.58	0.07	-7.93	2.16E-15	8.30E-14	No Significant Difference
ABCC4	1960.65	2592.72	2276.68	-0.4	0.05	-7.92	2.33E-15	8.91E-14	No Significant Difference
LTBP3	1435.39	2014.44	1724.92	-0.49	0.06	-7.92	2.45E-15	9.37E-14	No Significant Difference
ABLIM1	2777.36	3530.13	3153.74	-0.35	0.04	-7.91	2.51E-15	9.58E-14	No Significant Difference
BCORL1	1908.84	2638.69	2273.76	-0.47	0.06	-7.91	2.54E-15	9.63E-14	No Significant Difference
INHBB	1398.27	1946.57	1672.42	-0.48	0.06	-7.9	2.81E-15	1.06E-13	No Significant Difference
P3H2	3065.57	2385.25	2725.41	0.36	0.05	7.87E+00	3.47E-15	1.31E-13	No Significant Difference
ZNF185	1587.42	1128.5	1357.96	0.49	0.06	7.83E+00	4.73E-15	1.78E-13	No Significant Difference
SAT1	1549.17	2105.32	1827.24	-0.44	0.06	-7.82	5.20E-15	1.95E-13	No Significant Difference
ITM2C	1335.8	1827.78	1581.79	-0.45	0.06	-7.82	5.34E-15	2.00E-13	No Significant Difference
NBL1	935.48	1352.2	1143.84	-0.53	0.07	-7.82	5.46E-15	2.04E-13	No Significant Difference
SNHG29	2434.29	1833.19	2133.74	0.41	0.05	7.81E+00	5.83E-15	2.17E-13	No Significant Difference
IDH2	1518.1	2075.25	1796.67	-0.45	0.06	-7.81	5.93E-15	2.21E-13	No Significant Difference
ARID5B	447.53	724.26	585.9	-0.69	0.09	-7.8	6.06E-15	2.25E-13	No Significant Difference
TPM2	7650.47	6318.9	6984.69	0.28	0.04	7.80E+00	6.27E-15	2.32E-13	No Significant Difference
CDKN2AIP	713.94	1064.21	889.07	-0.57	0.07	-7.8	6.41E-15	2.37E-13	No Significant Difference
ZKSCAN1	1317.24	1804.64	1560.94	-0.45	0.06	-7.79	6.85E-15	2.52E-13	No Significant Difference
RPL24	7774.13	5838.72	6806.42	0.41	0.05	7.78E+00	7.09E-15	2.60E-13	No Significant Difference
EBI3	89.12	13.97	51.54	2.68	0.34	7.78E+00	7.16E-15	2.62E-13	Up
RPF2	2476.24	1883.71	2179.98	0.4	0.05	7.77E+00	7.88E-15	2.88E-13	No Significant Difference
CRYBG1	3399.12	2647.91	3023.51	0.36	0.05	7.77E+00	8.00E-15	2.91E-13	No Significant Difference
SYNE2	1266.16	1739.63	1502.89	-0.46	0.06	-7.76	8.47E-15	3.08E-13	No Significant Difference
LAP3	1571.94	1115.75	1343.84	0.5	0.06	7.75E+00	8.84E-15	3.21E-13	No Significant Difference
ACTN4	69173.2	87199	78186.1	-0.33	0.04	-7.75	9.22E-15	3.33E-13	No Significant Difference
CANX	15990.1	13570.1	14780.1	0.24	0.03	7.75E+00	9.31E-15	3.36E-13	No Significant Difference
HMGCS1	1517.81	2037.08	1777.44	-0.42	0.05	-7.75	9.53E-15	3.43E-13	No Significant Difference
CENPF	6839.76	8237.39	7538.57	-0.27	0.03	-7.73	1.06E-14	3.79E-13	No Significant Difference
SIPA1	723.82	1068.12	895.97	-0.56	0.07	-7.72	1.15E-14	4.11E-13	No Significant Difference
MIDEAS	736.89	1095.15	916.02	-0.57	0.07	-7.71	1.22E-14	4.37E-13	No Significant Difference
PTGR3	2413.14	3101.98	2757.56	-0.36	0.05	-7.71	1.25E-14	4.44E-13	No Significant Difference
C2CD4C	211.11	407.12	309.12	-0.95	0.12	-7.71	1.28E-14	4.54E-13	No Significant Difference
RAB3D	405.69	665	535.34	-0.71	0.09	-7.71	1.29E-14	4.56E-13	No Significant Difference
MIDN	1266.48	1792.35	1529.41	-0.5	0.07	-7.71	1.30E-14	4.59E-13	No Significant Difference
ZNF532	1135.53	1583.85	1359.69	-0.48	0.06	-7.7	1.33E-14	4.69E-13	No Significant Difference
ABCA2	997.46	1483.28	1240.37	-0.57	0.07	-7.7	1.38E-14	4.84E-13	No Significant Difference
DNMT3A	473.7	750.45	612.08	-0.66	0.09	-7.7	1.38E-14	4.84E-13	No Significant Difference
ATRX	2075.54	2696.08	2385.81	-0.38	0.05	-7.7	1.40E-14	4.90E-13	No Significant Difference
RFX5	1486.41	1993.15	1739.78	-0.42	0.05	-7.69	1.44E-14	5.04E-13	No Significant Difference
BCAM	610.3	936.5	773.4	-0.62	0.08	-7.69	1.46E-14	5.08E-13	No Significant Difference
DDX18	3354.61	2633.5	2994.05	0.35	0.05	7.68E+00	1.65E-14	5.73E-13	No Significant Difference
ADPRHL1	293.69	134.62	214.16	1.13	0.15	7.67E+00	1.68E-14	5.82E-13	Up
SNHG1	2217.68	1622.1	1919.89	0.45	0.06	7.66E+00	1.81E-14	6.25E-13	No Significant Difference
CACNG7	438.1	727.53	582.81	-0.73	0.1	-7.66	1.88E-14	6.49E-13	No Significant Difference
FARSB	2545.63	1900.42	2223.03	0.42	0.06	7.64E+00	2.22E-14	7.64E-13	No Significant Difference
SUSD2	336.59	584.38	460.48	-0.8	0.1	-7.62	2.54E-14	8.72E-13	No Significant Difference
RRM2	9156.33	7496.02	8326.18	0.29	0.04	7.61E+00	2.84E-14	9.71E-13	No Significant Difference
COL18A1	24462.1	30303.6	27382.9	-0.31	0.04	-7.6	2.90E-14	9.90E-13	No Significant Difference
SLC35F2	3501.85	2736.21	3119.03	0.36	0.05	7.60E+00	3.04E-14	1.04E-12	No Significant Difference
GLS	2408.89	1783.89	2096.39	0.43	0.06	7.59E+00	3.10E-14	1.05E-12	No Significant Difference
CACNG6	716.54	1067.72	892.13	-0.58	0.08	-7.58	3.42E-14	1.16E-12	No Significant Difference
TEX261	2400.02	1815.72	2107.87	0.4	0.05	7.56E+00	3.92E-14	1.33E-12	No Significant Difference
CDH1	117.99	266.49	192.24	-1.18	0.16	-7.55	4.19E-14	1.41E-12	Down
NRP1	2314.11	2966.76	2640.44	-0.36	0.05	-7.54	4.73E-14	1.59E-12	No Significant Difference
RPS4X	12307.7	10361.7	11334.7	0.25	0.03	7.53E+00	5.24E-14	1.76E-12	No Significant Difference
HDAC6	1685.53	2228.66	1957.1	-0.4	0.05	-7.52	5.31E-14	1.78E-12	No Significant Difference
HOXC10	1498.59	2072.86	1785.72	-0.47	0.06	-7.52	5.58E-14	1.87E-12	No Significant Difference
CBX5	5427.78	6522.02	5974.9	-0.26	0.04	-7.51	5.92E-14	1.98E-12	No Significant Difference
SLC7A5	7606.81	6086.65	6846.73	0.32	0.04	7.51E+00	6.03E-14	2.01E-12	No Significant Difference
ERRFI1	10635.4	12598.6	11617	-0.24	0.03	-7.51	6.06E-14	2.01E-12	No Significant Difference
SUGP2	2970.11	3770	3370.06	-0.34	0.05	-7.51	6.12E-14	2.03E-12	No Significant Difference
TMC7	542.05	309.69	425.87	0.81	0.11	7.50E+00	6.24E-14	2.06E-12	No Significant Difference
SMPD1	569.97	327.22	448.59	0.8	0.11	7.50E+00	6.37E-14	2.10E-12	No Significant Difference
ACTG1	65481.3	76632.8	71057	-0.23	0.03	-7.49	6.94E-14	2.28E-12	No Significant Difference
KDM1B	1224.05	856.02	1040.04	0.52	0.07	7.49E+00	7.10E-14	2.33E-12	No Significant Difference
ABCA7	656.87	1006.21	831.54	-0.62	0.08	-7.47	7.90E-14	2.59E-12	No Significant Difference
DNM1	395.74	696.9	546.32	-0.82	0.11	-7.46	8.71E-14	2.85E-12	No Significant Difference
SARS2	1620.11	2156.95	1888.53	-0.41	0.06	-7.45	9.11E-14	2.97E-12	No Significant Difference
HILPDA	259.72	476.77	368.25	-0.87	0.12	-7.45	9.34E-14	3.04E-12	No Significant Difference
H19	2862.12	3843.13	3352.63	-0.42	0.06	-7.45	9.54E-14	3.09E-12	No Significant Difference
MOK	304.58	135.2	219.89	1.17	0.16	7.42E+00	1.17E-13	3.80E-12	Up
SNHG5	2052.62	1445.32	1748.97	0.51	0.07	7.40E+00	1.32E-13	4.26E-12	No Significant Difference
FDPS	2443.92	3126.89	2785.4	-0.36	0.05	-7.39	1.44E-13	4.64E-12	No Significant Difference
ACAT2	1881.74	2487.8	2184.77	-0.4	0.05	-7.39	1.50E-13	4.84E-12	No Significant Difference
TNFAIP2	1812.22	2424.67	2118.44	-0.42	0.06	-7.38	1.57E-13	5.05E-12	No Significant Difference
PKP3	743.41	1115.53	929.47	-0.59	0.08	-7.38	1.60E-13	5.11E-12	No Significant Difference
EPN1	3960.54	5264.72	4612.63	-0.41	0.06	-7.37	1.73E-13	5.53E-12	No Significant Difference
CORO6	409.08	674.11	541.6	-0.72	0.1	-7.37	1.75E-13	5.56E-12	No Significant Difference
GLRX3	3804.71	3051.79	3428.25	0.32	0.04	7.36E+00	1.82E-13	5.78E-12	No Significant Difference
OAS3	1186.64	818.44	1002.54	0.53	0.07	7.35E+00	1.95E-13	6.18E-12	No Significant Difference
LPIN1	1352.92	1814.3	1583.61	-0.42	0.06	-7.34	2.19E-13	6.92E-12	No Significant Difference
DHX32	2463.6	3155.85	2809.72	-0.36	0.05	-7.34	2.19E-13	6.92E-12	No Significant Difference
RPL26	5196.15	4007.4	4601.78	0.38	0.05	7.31E+00	2.70E-13	8.52E-12	No Significant Difference
JAK1	4774.41	3839.25	4306.83	0.31	0.04	7.31E+00	2.74E-13	8.63E-12	No Significant Difference
LAMB1	3752.59	4629.2	4190.89	-0.3	0.04	-7.3	2.80E-13	8.77E-12	No Significant Difference
LMTK3	136.43	285.84	211.13	-1.07	0.15	-7.3	2.96E-13	9.26E-12	Down
KCNB1	75.12	198.38	136.75	-1.4	0.19	-7.29	3.10E-13	9.70E-12	Down
M6PR	2751.34	2150.43	2450.89	0.36	0.05	7.27E+00	3.61E-13	1.13E-11	No Significant Difference
PNP	966.58	657.12	811.85	0.56	0.08	7.26E+00	3.98E-13	1.24E-11	No Significant Difference
RPL37	6559.93	4998.01	5778.97	0.39	0.05	7.25E+00	4.05E-13	1.26E-11	No Significant Difference
ITGB3	715.7	1042.99	879.35	-0.54	0.08	-7.25	4.27E-13	1.32E-11	No Significant Difference
SLC4A2	7465.91	8990.98	8228.44	-0.27	0.04	-7.24	4.43E-13	1.37E-11	No Significant Difference
GAS5	2370.17	1693.41	2031.79	0.49	0.07	7.23E+00	4.71E-13	1.45E-11	No Significant Difference
HNRNPA1	18414.2	15452	16933.1	0.25	0.04	7.23E+00	4.92E-13	1.51E-11	No Significant Difference
HOXB8	476.88	744.31	610.6	-0.64	0.09	-7.23	4.97E-13	1.53E-11	No Significant Difference
OSBPL10	1321.05	1808.91	1564.98	-0.45	0.06	-7.22	5.13E-13	1.57E-11	No Significant Difference
TOB1	696.01	1009.28	852.65	-0.54	0.07	-7.21	5.72E-13	1.75E-11	No Significant Difference
NES	2665.07	3363.51	3014.29	-0.34	0.05	-7.21	5.77E-13	1.76E-11	No Significant Difference
SARS1	3060.62	2302.02	2681.32	0.41	0.06	7.21E+00	5.78E-13	1.76E-11	No Significant Difference
RASGEF1A	241.24	433.71	337.47	-0.85	0.12	-7.2	5.88E-13	1.79E-11	No Significant Difference
PLCG1	2559.98	3329.8	2944.89	-0.38	0.05	-7.2	6.02E-13	1.83E-11	No Significant Difference
NABP1	1183.51	826.73	1005.12	0.52	0.07	7.18E+00	6.82E-13	2.06E-11	No Significant Difference
CCDC57	1033.6	1457.38	1245.49	-0.5	0.07	-7.18	7.17E-13	2.17E-11	No Significant Difference
RAB39B	153.96	52.03	103	1.57	0.22	7.17E+00	7.26E-13	2.19E-11	Up
TES	1808.67	1347	1577.84	0.43	0.06	7.17E+00	7.57E-13	2.28E-11	No Significant Difference
-	179.53	376.72	278.13	-1.08	0.15	-7.16	8.01E-13	2.40E-11	Down
HLA-E	2261.88	1744.4	2003.14	0.37	0.05	7.16E+00	8.18E-13	2.45E-11	No Significant Difference
DNAH5	293.04	508.75	400.9	-0.8	0.11	-7.16	8.29E-13	2.48E-11	No Significant Difference
CCN2	2054.19	2613.9	2334.05	-0.35	0.05	-7.15	8.89E-13	2.65E-11	No Significant Difference
SLC35E2B	2739.65	3434.25	3086.95	-0.33	0.05	-7.14	9.07E-13	2.70E-11	No Significant Difference
FBXO2	1013.83	1429.67	1221.75	-0.5	0.07	-7.14	9.10E-13	2.70E-11	No Significant Difference
ZNF512B	1629.97	1167.14	1398.56	0.48	0.07	7.14E+00	9.65E-13	2.86E-11	No Significant Difference
SEPTIN6	520.42	789.59	655	-0.6	0.08	-7.13	9.77E-13	2.89E-11	No Significant Difference
TIMM50	24799.7	21498.5	23149.1	0.21	0.03	7.13E+00	9.92E-13	2.93E-11	No Significant Difference
-	286.94	501.2	394.07	-0.81	0.11	-7.13	1.01E-12	2.97E-11	No Significant Difference
LENG8	5572.97	7006.01	6289.49	-0.33	0.05	-7.12	1.07E-12	3.14E-11	No Significant Difference
-	269.08	474.77	371.92	-0.82	0.12	-7.12	1.08E-12	3.17E-11	No Significant Difference
SH3BP4	2807.76	3554.13	3180.95	-0.34	0.05	-7.11	1.20E-12	3.51E-11	No Significant Difference
MGLL	94.73	21.78	58.25	2.12	0.3	7.10E+00	1.21E-12	3.53E-11	Up
ZMYM3	1396.16	1896.19	1646.17	-0.44	0.06	-7.09	1.29E-12	3.77E-11	No Significant Difference
ONECUT3	1327.07	1849.88	1588.48	-0.48	0.07	-7.09	1.37E-12	3.98E-11	No Significant Difference
DBN1	4346.28	5572.87	4959.57	-0.36	0.05	-7.08	1.40E-12	4.07E-11	No Significant Difference
PEDS1	845.27	1201.96	1023.62	-0.51	0.07	-7.07	1.58E-12	4.58E-11	No Significant Difference
TMED9	3634.32	2902.68	3268.5	0.32	0.05	7.06E+00	1.63E-12	4.70E-11	No Significant Difference
GBP4	66.95	9.19	38.07	2.86	0.41	7.06E+00	1.64E-12	4.73E-11	Up
EDARADD	549.72	834.39	692.05	-0.6	0.09	-7.06	1.69E-12	4.85E-11	No Significant Difference
S100A10	4659.28	3644.94	4152.11	0.35	0.05	7.06E+00	1.71E-12	4.93E-11	No Significant Difference
RIPK4	1947.04	2492.83	2219.93	-0.36	0.05	-7.05	1.74E-12	5.00E-11	No Significant Difference
TNFRSF12A	1551.73	1135.24	1343.48	0.45	0.06	7.05E+00	1.77E-12	5.07E-11	No Significant Difference
PTOV1	1076.12	1482.65	1279.38	-0.46	0.07	-7.05	1.78E-12	5.09E-11	No Significant Difference
FKBP1A	10186.3	8692.17	9439.25	0.23	0.03	7.05E+00	1.83E-12	5.22E-11	No Significant Difference
TMX4	1802.32	1348.02	1575.17	0.42	0.06	7.04E+00	1.86E-12	5.30E-11	No Significant Difference
LFNG	318.16	535.03	426.59	-0.75	0.11	-7.04	1.89E-12	5.35E-11	No Significant Difference
KANK2	2090.4	2734.02	2412.21	-0.39	0.06	-7.03	2.01E-12	5.68E-11	No Significant Difference
ZFAND5	1788.34	2303.91	2046.13	-0.36	0.05	-7.03	2.03E-12	5.74E-11	No Significant Difference
RTN4	14860.7	12818.7	13839.7	0.21	0.03	7.03E+00	2.08E-12	5.88E-11	No Significant Difference
ZDHHC7	2131.7	2716.13	2423.92	-0.35	0.05	-7.03	2.12E-12	5.96E-11	No Significant Difference
RAB3B	207.44	88.55	148	1.23	0.17	7.02E+00	2.14E-12	6.02E-11	Up
SEMA3C	5287.42	6322.76	5805.09	-0.26	0.04	-7.02	2.16E-12	6.06E-11	No Significant Difference
SUMO3	1971.66	2516.46	2244.06	-0.35	0.05	-7.01	2.34E-12	6.54E-11	No Significant Difference
FBXO32	319.5	526.35	422.93	-0.72	0.1	-7	2.50E-12	6.97E-11	No Significant Difference
DKK1	7019.22	8259.55	7639.39	-0.23	0.03	-7	2.53E-12	7.05E-11	No Significant Difference
RAP1GAP2	943.84	1313.21	1128.52	-0.48	0.07	-7	2.59E-12	7.20E-11	No Significant Difference
SSBP4	708.44	1040.9	874.67	-0.56	0.08	-7	2.65E-12	7.37E-11	No Significant Difference
PSMB9	169.06	59	114.03	1.52	0.22	6.99E+00	2.71E-12	7.52E-11	Up
TMEM14C	1750.06	1267.03	1508.55	0.47	0.07	6.99E+00	2.73E-12	7.54E-11	No Significant Difference
ADAMTS15	1324.39	1775.49	1549.94	-0.42	0.06	-6.98	2.89E-12	7.99E-11	No Significant Difference
TXN	2072.19	1476.29	1774.24	0.49	0.07	6.97E+00	3.15E-12	8.69E-11	No Significant Difference
TMEM158	235.05	101.58	168.32	1.21	0.17	6.97E+00	3.19E-12	8.75E-11	Up
SOX13	715.42	1055.62	885.52	-0.56	0.08	-6.97	3.19E-12	8.75E-11	No Significant Difference
CD47	1793.07	1336.09	1564.58	0.43	0.06	6.97E+00	3.24E-12	8.89E-11	No Significant Difference
APLP1	926.55	1281.83	1104.19	-0.47	0.07	-6.96	3.41E-12	9.32E-11	No Significant Difference
FAM43A	1562.26	2058.84	1810.55	-0.4	0.06	-6.96	3.42E-12	9.32E-11	No Significant Difference
EVPL	1710.18	2266.59	1988.38	-0.41	0.06	-6.95	3.58E-12	9.74E-11	No Significant Difference
ORAI2	1008.71	1397.99	1203.35	-0.47	0.07	-6.95	3.58E-12	9.74E-11	No Significant Difference
HOXB2	684.05	1007.45	845.75	-0.56	0.08	-6.94	3.89E-12	1.06E-10	No Significant Difference
MAP2K6	32.95	114.21	73.58	-1.79	0.26	-6.94	3.91E-12	1.06E-10	Down
ENTREP3	1136.64	1559.49	1348.06	-0.46	0.07	-6.94	4.04E-12	1.09E-10	No Significant Difference
PPP1R1B	27.47	107.44	67.45	-1.97	0.28	-6.93	4.26E-12	1.15E-10	Down
PBXIP1	332.38	554.51	443.45	-0.74	0.11	-6.92	4.55E-12	1.23E-10	No Significant Difference
CUEDC1	1937.31	2519.51	2228.41	-0.38	0.05	-6.91	4.77E-12	1.28E-10	No Significant Difference
RRP12	2865.52	2253.74	2559.63	0.35	0.05	6.89E+00	5.53E-12	1.48E-10	No Significant Difference
SPAG5	4739.21	5690.96	5215.09	-0.26	0.04	-6.89	5.59E-12	1.50E-10	No Significant Difference
ARRDC3	643.09	393.18	518.14	0.71	0.1	6.88E+00	6.05E-12	1.61E-10	No Significant Difference
PRR13	4496.49	3675.96	4086.22	0.29	0.04	6.88E+00	6.05E-12	1.61E-10	No Significant Difference
RARG	514.75	775.2	644.98	-0.59	0.09	-6.88	6.19E-12	1.65E-10	No Significant Difference
EEPD1	1468.09	1945.41	1706.75	-0.41	0.06	-6.87	6.24E-12	1.66E-10	No Significant Difference
C6orf132	329.59	551.95	440.77	-0.75	0.11	-6.87	6.43E-12	1.71E-10	No Significant Difference
THRA	240.08	424.53	332.3	-0.82	0.12	-6.86	6.65E-12	1.76E-10	No Significant Difference
PFKP	9945.12	8327.36	9136.24	0.26	0.04	6.84E+00	7.76E-12	2.05E-10	No Significant Difference
RPS23	7014.94	5382.59	6198.77	0.38	0.06	6.83E+00	8.69E-12	2.29E-10	No Significant Difference
FDFT1	1671.37	2145.14	1908.26	-0.36	0.05	-6.83	8.69E-12	2.29E-10	No Significant Difference
CDK4	3055.35	2455.86	2755.61	0.32	0.05	6.83E+00	8.75E-12	2.30E-10	No Significant Difference
PLCB3	1348.54	1869.79	1609.16	-0.47	0.07	-6.83	8.78E-12	2.30E-10	No Significant Difference
SCARB1	1268.11	1710.99	1489.55	-0.43	0.06	-6.82	9.00E-12	2.36E-10	No Significant Difference
GADD45A	432.83	250.08	341.46	0.79	0.12	6.82E+00	9.29E-12	2.43E-10	No Significant Difference
MACF1	13235.6	15711.9	14473.8	-0.25	0.04	-6.81	9.50E-12	2.48E-10	No Significant Difference
SSH3	688.91	1018.9	853.91	-0.57	0.08	-6.81	9.62E-12	2.51E-10	No Significant Difference
LAMC1	5006.75	4097.7	4552.22	0.29	0.04	6.80E+00	1.06E-11	2.74E-10	No Significant Difference
NINL	861.21	1201.59	1031.4	-0.48	0.07	-6.79	1.09E-11	2.82E-10	No Significant Difference
DDR1	1448.64	1932.62	1690.63	-0.42	0.06	-6.79	1.13E-11	2.94E-10	No Significant Difference
CCDC106	679.62	990.25	834.93	-0.54	0.08	-6.78	1.17E-11	3.02E-10	No Significant Difference
PYGB	13060.8	15374.2	14217.5	-0.24	0.03	-6.76	1.36E-11	3.51E-10	No Significant Difference
LRRK1	1490.85	1984.63	1737.74	-0.41	0.06	-6.76	1.40E-11	3.61E-10	No Significant Difference
SGK1	136.05	43.27	89.66	1.66	0.25	6.76E+00	1.41E-11	3.62E-10	Up
RPL39	5187.92	3960.44	4574.18	0.39	0.06	6.75E+00	1.46E-11	3.76E-10	No Significant Difference
UCP2	785.67	1147.05	966.36	-0.55	0.08	-6.75	1.49E-11	3.81E-10	No Significant Difference
RBM3	10266.2	8561.22	9413.71	0.26	0.04	6.75E+00	1.52E-11	3.90E-10	No Significant Difference
MT1E	1157.49	775.91	966.7	0.58	0.09	6.74E+00	1.55E-11	3.96E-10	No Significant Difference
PCDHGC3	1178.33	1654.66	1416.5	-0.49	0.07	-6.73	1.64E-11	4.19E-10	No Significant Difference
CTDSP2	2073.25	2618.74	2346	-0.34	0.05	-6.72	1.78E-11	4.52E-10	No Significant Difference
INAFM2	457.68	269.41	363.55	0.76	0.11	6.72E+00	1.78E-11	4.52E-10	No Significant Difference
TSPAN15	3132.85	3812.09	3472.47	-0.28	0.04	-6.71	1.88E-11	4.78E-10	No Significant Difference
FBXO44	681.83	975.99	828.91	-0.52	0.08	-6.71	1.99E-11	5.04E-10	No Significant Difference
TP53INP2	359.75	581.31	470.53	-0.69	0.1	-6.7	2.02E-11	5.10E-10	No Significant Difference
ADAM9	3714	3011.71	3362.85	0.3	0.05	6.70E+00	2.08E-11	5.23E-10	No Significant Difference
TRERF1	1547.16	1995.37	1771.27	-0.37	0.05	-6.7	2.09E-11	5.27E-10	No Significant Difference
RXFP4	10.56	66.58	38.57	-2.68	0.4	-6.7	2.13E-11	5.35E-10	Down
GIGYF1	1244.14	1637.22	1440.68	-0.4	0.06	-6.69	2.29E-11	5.74E-10	No Significant Difference
NUP210	1745.78	2355.56	2050.67	-0.43	0.06	-6.68	2.31E-11	5.79E-10	No Significant Difference
SREBF2	2780.4	3416.34	3098.37	-0.3	0.04	-6.68	2.34E-11	5.85E-10	No Significant Difference
LRP10	1926.78	2450.58	2188.68	-0.35	0.05	-6.67	2.51E-11	6.26E-10	No Significant Difference
ANK1	1012.64	1417.15	1214.9	-0.49	0.07	-6.67	2.54E-11	6.32E-10	No Significant Difference
SLC25A23	267.68	460.2	363.94	-0.79	0.12	-6.67	2.60E-11	6.47E-10	No Significant Difference
HSPA9	14694.4	12732.8	13713.6	0.21	0.03	6.65E+00	3.00E-11	7.45E-10	No Significant Difference
LRP1	425.21	680.96	553.09	-0.68	0.1	-6.64	3.05E-11	7.55E-10	No Significant Difference
LIPH	232.8	403.04	317.92	-0.79	0.12	-6.64	3.09E-11	7.63E-10	No Significant Difference
RPS13	5719.13	4323.49	5021.31	0.4	0.06	6.62E+00	3.50E-11	8.65E-10	No Significant Difference
-	54.37	0	27.18	8.22	1.24	6.62E+00	3.61E-11	8.89E-10	Up
ABCE1	3761.67	3083.74	3422.7	0.29	0.04	6.62E+00	3.62E-11	8.89E-10	No Significant Difference
CMSS1	1339.52	984.17	1161.84	0.44	0.07	6.62E+00	3.67E-11	9.00E-10	No Significant Difference
TMEM94	1366.59	1899.81	1633.2	-0.48	0.07	-6.62	3.68E-11	9.02E-10	No Significant Difference
RTL10	840.92	1158.91	999.91	-0.46	0.07	-6.61	3.74E-11	9.16E-10	No Significant Difference
SPCS3	1817.23	1375.47	1596.35	0.4	0.06	6.61E+00	3.83E-11	9.35E-10	No Significant Difference
EPHB2	3205.61	2524.69	2865.15	0.34	0.05	6.61E+00	3.93E-11	9.59E-10	No Significant Difference
HDAC7	1134.96	1534.9	1334.93	-0.44	0.07	-6.6	4.11E-11	1.00E-09	No Significant Difference
STAT6	1199.41	1592.32	1395.87	-0.41	0.06	-6.6	4.25E-11	1.03E-09	No Significant Difference
TRPA1	224.81	399.67	312.24	-0.83	0.13	-6.59	4.41E-11	1.07E-09	No Significant Difference
VSIR	121.88	250.69	186.29	-1.04	0.16	-6.58	4.67E-11	1.13E-09	Down
FANK1	252.07	431.22	341.64	-0.77	0.12	-6.58	4.72E-11	1.14E-09	No Significant Difference
NOL6	2939.01	2341.39	2640.2	0.33	0.05	6.58E+00	4.75E-11	1.15E-09	No Significant Difference
NBEAL2	870.92	1217.42	1044.17	-0.48	0.07	-6.58	4.76E-11	1.15E-09	No Significant Difference
MCRIP1	1385.98	1028.4	1207.19	0.43	0.07	6.57E+00	4.95E-11	1.19E-09	No Significant Difference
ATP8B3	701.91	993.44	847.68	-0.5	0.08	-6.57	4.96E-11	1.19E-09	No Significant Difference
TRIB3	1092.47	776.96	934.72	0.49	0.07	6.57E+00	4.97E-11	1.19E-09	No Significant Difference
NFIC	1748.66	2247.26	1997.96	-0.36	0.06	-6.57	5.14E-11	1.23E-09	No Significant Difference
MARF1	1433.82	1869.34	1651.58	-0.38	0.06	-6.57	5.18E-11	1.24E-09	No Significant Difference
RPL11	9144.12	7322.37	8233.25	0.32	0.05	6.56E+00	5.21E-11	1.24E-09	No Significant Difference
NIFK	1275.96	940.38	1108.17	0.44	0.07	6.56E+00	5.21E-11	1.24E-09	No Significant Difference
TRA2A	1313.49	1725.74	1519.62	-0.39	0.06	-6.56	5.32E-11	1.26E-09	No Significant Difference
SMARCC2	3331.14	4094.88	3713.01	-0.3	0.05	-6.56	5.46E-11	1.30E-09	No Significant Difference
PLXNB1	289.98	479.11	384.54	-0.73	0.11	-6.55	5.62E-11	1.33E-09	No Significant Difference
AMOTL2	1787.1	2347.6	2067.35	-0.39	0.06	-6.55	5.67E-11	1.34E-09	No Significant Difference
EHBP1L1	3147.35	3931.63	3539.49	-0.32	0.05	-6.55	5.78E-11	1.37E-09	No Significant Difference
SUN2	1098.64	1478.95	1288.8	-0.43	0.07	-6.54	6.02E-11	1.42E-09	No Significant Difference
ERO1A	2284.85	1788	2036.42	0.35	0.05	6.53E+00	6.69E-11	1.58E-09	No Significant Difference
TNS2	232.75	400.12	316.44	-0.78	0.12	-6.52	7.08E-11	1.66E-09	No Significant Difference
LINGO1	33.82	112.18	73	-1.73	0.27	-6.52	7.11E-11	1.67E-09	Down
RPL36	1717.02	1220.01	1468.51	0.49	0.08	6.51E+00	7.43E-11	1.74E-09	No Significant Difference
TGFB2	325.76	535.39	430.58	-0.72	0.11	-6.51	7.57E-11	1.77E-09	No Significant Difference
EPHA7	337.37	534.65	436.01	-0.66	0.1	-6.5	7.77E-11	1.82E-09	No Significant Difference
RPS7	8426.19	6989.48	7707.84	0.27	0.04	6.50E+00	8.02E-11	1.87E-09	No Significant Difference
EME2	541.62	816.46	679.04	-0.59	0.09	-6.5	8.04E-11	1.87E-09	No Significant Difference
SLC29A1	5140.3	6065.11	5602.71	-0.24	0.04	-6.49	8.54E-11	1.98E-09	No Significant Difference
DCAF13	3135.77	2474.47	2805.12	0.34	0.05	6.48E+00	9.10E-11	2.11E-09	No Significant Difference
LPCAT3	636.96	921.94	779.45	-0.54	0.08	-6.47	9.62E-11	2.23E-09	No Significant Difference
ATP1A1	4200.27	5076.65	4638.46	-0.27	0.04	-6.47	9.92E-11	2.29E-09	No Significant Difference
BTNL9	571.43	824.25	697.84	-0.53	0.08	-6.46	1.03E-10	2.39E-09	No Significant Difference
ABL2	1637.27	1252.82	1445.05	0.39	0.06	6.45E+00	1.11E-10	2.55E-09	No Significant Difference
RPS20	8544.1	6826.32	7685.21	0.32	0.05	6.45E+00	1.12E-10	2.57E-09	No Significant Difference
DOCK5	1514.55	1141.83	1328.19	0.41	0.06	6.44E+00	1.17E-10	2.68E-09	No Significant Difference
DNAJC10	3265.48	2603.37	2934.42	0.33	0.05	6.44E+00	1.17E-10	2.68E-09	No Significant Difference
ADRA2C	119.76	247.04	183.4	-1.05	0.16	-6.43	1.31E-10	2.99E-09	Down
CCNJL	944.47	1289.52	1117	-0.45	0.07	-6.42	1.33E-10	3.04E-09	No Significant Difference
LINC01106	474.92	718.57	596.74	-0.6	0.09	-6.42	1.37E-10	3.13E-09	No Significant Difference
TCIRG1	884.01	1263.9	1073.96	-0.52	0.08	-6.41	1.42E-10	3.23E-09	No Significant Difference
RPL17	6170.38	4958.41	5564.4	0.32	0.05	6.38E+00	1.72E-10	3.92E-09	No Significant Difference
-	625.76	407.92	516.84	0.62	0.1	6.38E+00	1.76E-10	4.01E-09	No Significant Difference
CRIP2	1578.6	2052.24	1815.42	-0.38	0.06	-6.38	1.79E-10	4.06E-09	No Significant Difference
MAN2A1	1453.42	1096.29	1274.85	0.41	0.06	6.38E+00	1.81E-10	4.10E-09	No Significant Difference
LMNTD2-AS1	165.94	311.16	238.55	-0.91	0.14	-6.37	1.83E-10	4.14E-09	No Significant Difference
PSMB2	3001.35	2445.1	2723.23	0.3	0.05	6.36E+00	1.99E-10	4.50E-09	No Significant Difference
ATF5	2015.08	1558.43	1786.76	0.37	0.06	6.36E+00	2.04E-10	4.61E-09	No Significant Difference
OCIAD2	590.73	358.75	474.74	0.72	0.11	6.36E+00	2.06E-10	4.63E-09	No Significant Difference
ECT2	4787.17	5736.89	5262.03	-0.26	0.04	-6.35	2.14E-10	4.81E-09	No Significant Difference
EFHD1	195.41	349.61	272.51	-0.84	0.13	-6.34	2.24E-10	5.02E-09	No Significant Difference
GALM	150.54	284.45	217.5	-0.92	0.14	-6.33	2.41E-10	5.41E-09	No Significant Difference
DAP3	2828.25	2292.51	2560.38	0.3	0.05	6.33E+00	2.44E-10	5.46E-09	No Significant Difference
CSNK1G2	1190.37	1616.05	1403.21	-0.44	0.07	-6.33	2.50E-10	5.57E-09	No Significant Difference
EIF3M	3580.13	2833.96	3207.05	0.34	0.05	6.32E+00	2.54E-10	5.65E-09	No Significant Difference
RPL35	4175.66	3164.19	3669.92	0.4	0.06	6.31E+00	2.84E-10	6.31E-09	No Significant Difference
MBOAT7	2546.19	3332.15	2939.17	-0.39	0.06	-6.3	2.89E-10	6.42E-09	No Significant Difference
RASSF8	2702.86	2147.07	2424.97	0.33	0.05	6.30E+00	2.96E-10	6.56E-09	No Significant Difference
UHMK1	4733.67	3844.35	4289.01	0.3	0.05	6.30E+00	3.01E-10	6.66E-09	No Significant Difference
HNRNPD	6142.27	5138.28	5640.27	0.26	0.04	6.30E+00	3.02E-10	6.69E-09	No Significant Difference
NOP56	5958.7	5076.62	5517.66	0.23	0.04	6.29E+00	3.11E-10	6.86E-09	No Significant Difference
PLAC8	1097.87	1471.03	1284.45	-0.42	0.07	-6.29	3.11E-10	6.86E-09	No Significant Difference
SLC25A3	6984.35	5911.86	6448.11	0.24	0.04	6.29E+00	3.24E-10	7.14E-09	No Significant Difference
RPS27	2601.57	1936.01	2268.79	0.43	0.07	6.28E+00	3.43E-10	7.54E-09	No Significant Difference
COL7A1	518.31	775.24	646.78	-0.58	0.09	-6.28	3.46E-10	7.59E-09	No Significant Difference
MOV10	1116.35	1504.29	1310.32	-0.43	0.07	-6.27	3.56E-10	7.80E-09	No Significant Difference
-	1533.32	1083.24	1308.28	0.5	0.08	6.27E+00	3.57E-10	7.82E-09	No Significant Difference
QPRT	159.2	297.52	228.36	-0.9	0.14	-6.26	3.76E-10	8.22E-09	No Significant Difference
TBCE	1074.12	1452.27	1263.19	-0.43	0.07	-6.26	3.78E-10	8.24E-09	No Significant Difference
PRMT3	1280.81	958	1119.4	0.42	0.07	6.26E+00	3.83E-10	8.35E-09	No Significant Difference
HYPK	1197.32	825.28	1011.3	0.54	0.09	6.26E+00	3.94E-10	8.57E-09	No Significant Difference
CACNA1G	159.24	294.42	226.83	-0.89	0.14	-6.26	3.95E-10	8.58E-09	No Significant Difference
RPL27	3632.59	2772.23	3202.41	0.39	0.06	6.25E+00	4.12E-10	8.92E-09	No Significant Difference
RPL28	7074.41	5803.47	6438.94	0.29	0.05	6.25E+00	4.14E-10	8.95E-09	No Significant Difference
LPCAT2	876.62	1193.72	1035.17	-0.44	0.07	-6.24	4.24E-10	9.17E-09	No Significant Difference
TBCD	3632.33	4355.22	3993.78	-0.26	0.04	-6.24	4.36E-10	9.41E-09	No Significant Difference
SLC25A37	1417.8	1075.57	1246.68	0.4	0.06	6.24E+00	4.44E-10	9.57E-09	No Significant Difference
ANGPTL4	569.94	366	467.97	0.64	0.1	6.23E+00	4.52E-10	9.72E-09	No Significant Difference
CCND1	6345.53	5437.19	5891.36	0.22	0.04	6.23E+00	4.56E-10	9.79E-09	No Significant Difference
ITPR3	9808.73	7947.11	8877.92	0.3	0.05	6.23E+00	4.67E-10	1.00E-08	No Significant Difference
SYNE1	295.16	160.19	227.68	0.88	0.14	6.23E+00	4.69E-10	1.00E-08	No Significant Difference
HYCC1	1288.85	969.08	1128.96	0.41	0.07	6.23E+00	4.81E-10	1.03E-08	No Significant Difference
MAP4K2	820.75	1138.41	979.58	-0.47	0.08	-6.22	4.86E-10	1.04E-08	No Significant Difference
OPN3	300.86	488.86	394.86	-0.7	0.11	-6.22	4.91E-10	1.05E-08	No Significant Difference
CCNE2	549.59	349.2	449.4	0.65	0.11	6.21E+00	5.27E-10	1.12E-08	No Significant Difference
GHDC	344.06	537.64	440.85	-0.64	0.1	-6.21	5.31E-10	1.13E-08	No Significant Difference
DDX21	9703.66	8392.88	9048.27	0.21	0.03	6.20E+00	5.52E-10	1.17E-08	No Significant Difference
RFLNA	53.33	137.58	95.46	-1.37	0.22	-6.2	5.55E-10	1.18E-08	Down
UNC93B1	504.14	737.13	620.63	-0.55	0.09	-6.2	5.82E-10	1.23E-08	No Significant Difference
SETD7	1717.92	1338.42	1528.17	0.36	0.06	6.19E+00	5.85E-10	1.24E-08	No Significant Difference
DNAJA1	9087.31	7903.07	8495.19	0.2	0.03	6.19E+00	6.06E-10	1.28E-08	No Significant Difference
DBNDD1	631.41	914.35	772.88	-0.54	0.09	-6.19	6.10E-10	1.28E-08	No Significant Difference
EIF5A	9394.32	8152.22	8773.27	0.2	0.03	6.19E+00	6.18E-10	1.30E-08	No Significant Difference
SLFN13	1430.9	1833.22	1632.06	-0.36	0.06	-6.18	6.22E-10	1.31E-08	No Significant Difference
PFKM	893.2	1197.17	1045.19	-0.42	0.07	-6.18	6.22E-10	1.31E-08	No Significant Difference
RALGDS	665.6	935.12	800.36	-0.49	0.08	-6.18	6.45E-10	1.35E-08	No Significant Difference
DYNLL1	3931.69	3179.95	3555.82	0.31	0.05	6.18E+00	6.55E-10	1.37E-08	No Significant Difference
SOX9	2121.61	2655.1	2388.35	-0.32	0.05	-6.17	6.79E-10	1.42E-08	No Significant Difference
GOC:obol];GO:2000794//regulation of epithelial cell proliferation involved in lung morphogenesis`biological_process`Any process that modulates the frequency	and sometimes RNA	that make up the chromosomes of the eukaryotic nucleus during interphase. [GOC:jl	ISBN:0198506732	PMID:20404130];GO:0070371//ERK1 and ERK2 cascade`biological_process`A MAPK cascade containing at least the ERK1 or ERK2 MAP kinases. It starts with the activation of a MAP3K	and the consecutive activation of a MPK2K and of ERK1 or ERK2. The cascade can also contain an additional tier: the upstream MAP4K. The kinases in each tier phosphorylate and activate the kinase in the downstream tier. The ERK1/ERK2 cascade is activated by mitogens	growth factors	G protein-coupled receptors	and results in cellular responses such as cell proliferation	rate or extent of mesenchymal cell apoptotic process. [GOC:mtg_apoptosis
RRP15	1037.1	753.3	895.2	0.46	0.07	6.17E+00	6.87E-10	1.43E-08	No Significant Difference
CARHSP1	1098.52	1448.98	1273.75	-0.4	0.06	-6.16	7.25E-10	1.51E-08	No Significant Difference		GOC:jl	GOC:tb	ISBN:0198506732];GO:2000020//positive regulation of male gonad development`biological_process`Any process that activates or increases the frequency	rate or extent of male gonad development. [GOC:obol];GO:0043066//negative regulation of apoptotic process`biological_process`Any process that stops	prevents	or reduces the frequency	rate or extent of cell death by apoptotic process. [GOC:jl	GOC:mtg_apoptosis];GO:0060509//type I pneumocyte differentiation`biological_process`The process in which a relatively unspecialized cell acquires specialized features of a type I pneumocyte. A type I pneumocyte is a flattened cell with greatly attenuated cytoplasm and a paucity of organelles. [GOC:dph	GOC:mtg_lung	ISBN:0721662544];GO:0070384//Harderian gland development`biological_process`The process whose specific outcome is the progression of the Harderian gland over time	from its formation to the mature structure. The Harderian gland is an anterior orbital structure usually associated with the nictitating membrane	and produces and secretes a variety of substances to the eye	depending upon the species. [GOC:hjd	PMID:16856596	PMID:7559104];GO:0003430//growth plate cartilage chondrocyte growth`biological_process`The growth of a growth plate cartilage chondrocyte	where growth contributes to the progression of the chondrocyte over time from one condition to another. [GOC:ascb_2009	GOC:dph	GOC:tb];GO:0090090//negative regulation of canonical Wnt signaling pathway`biological_process`Any process that decreases the rate	frequency	or extent of the Wnt signaling pathway through beta-catenin	the series of molecular signals initiated by binding of a Wnt protein to a frizzled family receptor on the surface of the target cell	followed by propagation of the signal via beta-catenin	and ending with a change in transcription of target genes. [GOC:dph	GOC:tb];GO:0048665//neuron fate specification`biological_process`The process in which a cell becomes capable of differentiating autonomously into a neuron in an environment that is neutral with respect to the developmental pathway. Upon specification	the cell fate can be reversed. [GOC:dph];GO:0061138//morphogenesis of a branching epithelium`biological_process`The process in which the anatomical structures of a branched epithelium are generated and organized. [GOC:dph];GO:0019100//male germ-line sex determination`biological_process`The determination of sex and sexual phenotype in a male organism's germ line. [GOC:mah];GO:0061036//positive reg…	frequency	or extent of cartilage development	the process whose specific outcome is the progression of the cartilage over time	from its formation to the mature structure. Cartilage is a connective tissue dominated by extracellular matrix containing collagen type II and large amounts of proteoglycan	particularly chondroitin sulfate. [GOC:dph];GO:0060729//intestinal epithelial structure maintenance`biological_process`A tissue homeostatic process required for the maintenance of the structure of the intestinal epithelium. [GOC:BHF	GOC:dph	GOC:tb];GO:0000978//RNA polymerase II cis-regulatory region sequence-specific DNA binding`molecular_function`Binding to a specific upstream regulatory DNA sequence (transcription factor recognition sequence or binding site) located in cis relative to the transcription start site (i.e.	on the same strand of DNA) of a gene transcribed by RNA polymerase II. [GOC:txnOH-2018];GO:0007507//heart development`biological_process`The process whose specific outcome is the progression of the heart over time	from its formation to the mature structure. The heart is a hollow	muscular organ	which	by contracting rhythmically	keeps up the circulation of the blood. [GOC:jid	UBERON:0000948];GO:0007010//cytoskeleton organization`biological_process`A process that is carried out at the cellular level which results in the assembly
RPS3	18914	15410	17162	0.3	0.05	6.16E+00	7.29E-10	1.52E-08	No Significant Difference
HLA-C	789.66	553.42	671.54	0.51	0.08	6.16E+00	7.34E-10	1.52E-08	No Significant Difference
PMEPA1	2042.21	1610.63	1826.42	0.34	0.06	6.16E+00	7.44E-10	1.54E-08	No Significant Difference
IMPDH1	1413.96	1838.25	1626.1	-0.38	0.06	-6.14	8.24E-10	1.71E-08	No Significant Difference
MTA2	3074.05	3773.13	3423.59	-0.3	0.05	-6.14	8.42E-10	1.74E-08	No Significant Difference
RPLP2	9745.07	7697.11	8721.09	0.34	0.06	6.14E+00	8.44E-10	1.74E-08	No Significant Difference
TRABD	933.35	1258.69	1096.02	-0.43	0.07	-6.13	8.55E-10	1.76E-08	No Significant Difference
PITPNM1	1006.65	1381.72	1194.19	-0.46	0.07	-6.12	9.08E-10	1.87E-08	No Significant Difference
ATF6	1157.43	864.12	1010.77	0.42	0.07	6.11E+00	9.98E-10	2.05E-08	No Significant Difference
JADE2	1150.47	1514.71	1332.59	-0.4	0.07	-6.11	1.01E-09	2.07E-08	No Significant Difference
FABP5	724.7	481.99	603.35	0.59	0.1	6.11E+00	1.02E-09	2.09E-08	No Significant Difference
DNAJC9	2954.63	2418.4	2686.51	0.29	0.05	6.10E+00	1.03E-09	2.11E-08	No Significant Difference
NR2F1	713.26	980.87	847.07	-0.46	0.08	-6.1	1.04E-09	2.12E-08	No Significant Difference
OGA	4252.56	3562.44	3907.5	0.26	0.04	6.10E+00	1.06E-09	2.15E-08	No Significant Difference
RPL8	13991.2	12117.4	13054.3	0.21	0.03	6.10E+00	1.08E-09	2.21E-08	No Significant Difference
HNRNPL	12812.5	11209.1	12010.8	0.19	0.03	6.09E+00	1.10E-09	2.24E-08	No Significant Difference
SUB1	2017.66	1520.95	1769.31	0.41	0.07	6.09E+00	1.10E-09	2.24E-08	No Significant Difference
NOLC1	8930.63	7751.75	8341.19	0.2	0.03	6.09E+00	1.10E-09	2.24E-08	No Significant Difference
KCMF1	3206.64	2633.93	2920.29	0.28	0.05	6.09E+00	1.16E-09	2.35E-08	No Significant Difference
SDC4	1411.34	1068.43	1239.89	0.4	0.07	6.07E+00	1.24E-09	2.52E-08	No Significant Difference
RPL31	4633.12	3508.91	4071.01	0.4	0.07	6.07E+00	1.26E-09	2.55E-08	No Significant Difference
EPRS1	6826.1	5806.57	6316.33	0.23	0.04	6.06E+00	1.33E-09	2.69E-08	No Significant Difference
ANO6	3777.68	3159.46	3468.57	0.26	0.04	6.06E+00	1.35E-09	2.72E-08	No Significant Difference
TUBB6	3105.88	2559.78	2832.83	0.28	0.05	6.06E+00	1.35E-09	2.72E-08	No Significant Difference
BCAP29	1400.7	1029.48	1215.09	0.45	0.07	6.05E+00	1.49E-09	3.00E-08	No Significant Difference
TMCO1	1643.35	1284.74	1464.04	0.36	0.06	6.04E+00	1.50E-09	3.02E-08	No Significant Difference
ETF1	5696.02	4881.54	5288.78	0.22	0.04	6.04E+00	1.54E-09	3.09E-08	No Significant Difference
PAK4	6276.87	7478.15	6877.51	-0.25	0.04	-6.04	1.55E-09	3.10E-08	No Significant Difference
PTGIS	40.96	118.56	79.76	-1.54	0.25	-6.04	1.55E-09	3.10E-08	Down
DFFA	3000.56	2463.8	2732.18	0.28	0.05	6.04E+00	1.57E-09	3.13E-08	No Significant Difference
MT-ND4	62054.8	54007	58030.9	0.2	0.03	6.03E+00	1.62E-09	3.24E-08	No Significant Difference
EHMT2	1206.99	1588.19	1397.59	-0.4	0.07	-6.03	1.63E-09	3.25E-08	No Significant Difference
NUMA1	5183.96	6238.58	5711.27	-0.27	0.04	-6.03	1.64E-09	3.25E-08	No Significant Difference
TRIB1	506.51	730.81	618.66	-0.53	0.09	-6.03	1.64E-09	3.25E-08	No Significant Difference
NBN	1780.03	1395.02	1587.52	0.35	0.06	6.02E+00	1.71E-09	3.38E-08	No Significant Difference
ALOXE3	102.07	32.99	67.53	1.63	0.27	6.02E+00	1.73E-09	3.43E-08	Up
NEU3	2126.75	1696.76	1911.76	0.33	0.05	6.02E+00	1.75E-09	3.46E-08	No Significant Difference
TKT	3864.7	4765.41	4315.05	-0.3	0.05	-6.01	1.80E-09	3.55E-08	No Significant Difference
BLOC1S2	940.82	681.62	811.22	0.47	0.08	6.01E+00	1.82E-09	3.59E-08	No Significant Difference
BAIAP2-DT	752.74	1032.07	892.4	-0.46	0.08	-6.01	1.83E-09	3.60E-08	No Significant Difference
CTTN	14218.8	12423.9	13321.4	0.19	0.03	6.01E+00	1.87E-09	3.67E-08	No Significant Difference
SLC22A18	458.42	678.97	568.69	-0.57	0.09	-6.01	1.88E-09	3.69E-08	No Significant Difference
TNFRSF1A	1414.5	1791.94	1603.22	-0.34	0.06	-6	1.92E-09	3.75E-08	No Significant Difference
RPL14	4809.34	3882.85	4346.09	0.31	0.05	6.00E+00	1.98E-09	3.88E-08	No Significant Difference
TBC1D17	429.29	637.59	533.44	-0.57	0.1	-6	2.01E-09	3.92E-08	No Significant Difference
YWHAG	8840.49	7629.88	8235.19	0.21	0.04	6.00E+00	2.01E-09	3.93E-08	No Significant Difference
PGPEP1	350.24	550.34	450.29	-0.65	0.11	-5.99	2.08E-09	4.05E-08	No Significant Difference
SSC5D	118.04	238.43	178.24	-1.02	0.17	-5.99	2.10E-09	4.09E-08	Down
CLIC4	4203.46	3474.63	3839.05	0.28	0.05	5.99E+00	2.14E-09	4.17E-08	No Significant Difference
CCNE1	661.9	449.43	555.66	0.56	0.09	5.99E+00	2.16E-09	4.18E-08	No Significant Difference
OPTN	1737.3	1365.93	1551.62	0.35	0.06	5.98E+00	2.20E-09	4.26E-08	No Significant Difference
CSTF3	1105.23	809.89	957.56	0.45	0.08	5.98E+00	2.25E-09	4.35E-08	No Significant Difference
LZTS3	157.34	284.06	220.7	-0.85	0.14	-5.97	2.33E-09	4.50E-08	No Significant Difference
-	116.91	227.84	172.37	-0.96	0.16	-5.97	2.33E-09	4.50E-08	No Significant Difference
PDCD5	2595.68	1987.92	2291.8	0.39	0.06	5.97E+00	2.34E-09	4.50E-08	No Significant Difference
EPAS1	2893.96	2334.05	2614.01	0.31	0.05	5.97E+00	2.34E-09	4.50E-08	No Significant Difference
GHITM	5680.46	4839.25	5259.86	0.23	0.04	5.97E+00	2.35E-09	4.51E-08	No Significant Difference
ADM	2841.88	3459.65	3150.76	-0.28	0.05	-5.97	2.39E-09	4.59E-08	No Significant Difference
ITGB1	30951.2	27542.9	29247	0.17	0.03	5.97E+00	2.40E-09	4.60E-08	No Significant Difference
COL9A3	318.39	496.09	407.24	-0.64	0.11	-5.97	2.43E-09	4.65E-08	No Significant Difference
LAMP3	137.29	54.04	95.66	1.35	0.23	5.97E+00	2.44E-09	4.67E-08	Up
SPINT2	14163.8	16046.2	15105	-0.18	0.03	-5.96	2.49E-09	4.76E-08	No Significant Difference
SERINC5	1250.13	940.51	1095.32	0.41	0.07	5.96E+00	2.54E-09	4.85E-08	No Significant Difference
STX3	715.47	500.57	608.02	0.51	0.09	5.95E+00	2.63E-09	5.00E-08	No Significant Difference
ATP6V0E1	1921.24	1477.32	1699.28	0.38	0.06	5.95E+00	2.67E-09	5.07E-08	No Significant Difference
BZW2	2396.94	1946.38	2171.66	0.3	0.05	5.95E+00	2.73E-09	5.18E-08	No Significant Difference
HACD2	2583.43	2093.47	2338.45	0.3	0.05	5.94E+00	2.79E-09	5.28E-08	No Significant Difference
EEF1A2	3718.85	4563.15	4141	-0.3	0.05	-5.94	2.80E-09	5.31E-08	No Significant Difference
VMP1	4182.29	5012.9	4597.6	-0.26	0.04	-5.94	2.88E-09	5.45E-08	No Significant Difference
SEC14L1	7669.27	8792.59	8230.93	-0.2	0.03	-5.94	2.91E-09	5.49E-08	No Significant Difference
HID1	128.1	241.57	184.83	-0.91	0.15	-5.93	3.08E-09	5.80E-08	No Significant Difference
TM9SF3	7055.98	5967.2	6511.59	0.24	0.04	5.93E+00	3.09E-09	5.82E-08	No Significant Difference
MT-CO3	52033.6	46075.5	49054.6	0.18	0.03	5.92E+00	3.15E-09	5.93E-08	No Significant Difference
PLXNB3	211.12	367.05	289.09	-0.8	0.14	-5.92	3.20E-09	6.02E-08	No Significant Difference
UFM1	908.12	658.95	783.53	0.46	0.08	5.92E+00	3.24E-09	6.08E-08	No Significant Difference
SYNGAP1	899.66	1213.89	1056.77	-0.43	0.07	-5.92	3.24E-09	6.08E-08	No Significant Difference
STAT5A	830.87	1132.25	981.56	-0.45	0.08	-5.92	3.31E-09	6.20E-08	No Significant Difference
RAN	13920.8	11688.5	12804.6	0.25	0.04	5.91E+00	3.33E-09	6.23E-08	No Significant Difference
GALNT7	3452.74	4106.74	3779.74	-0.25	0.04	-5.91	3.46E-09	6.47E-08	No Significant Difference
IFRD1	1551.19	1193.94	1372.57	0.38	0.06	5.90E+00	3.63E-09	6.77E-08	No Significant Difference
CTSD	9298.27	11138.8	10218.5	-0.26	0.04	-5.9	3.66E-09	6.81E-08	No Significant Difference
THRAP3	4560.44	5321.87	4941.16	-0.22	0.04	-5.89	3.80E-09	7.06E-08	No Significant Difference
FAU	3247.85	2564.65	2906.25	0.34	0.06	5.89E+00	3.85E-09	7.15E-08	No Significant Difference
IRAK1	12133.2	10383.7	11258.5	0.22	0.04	5.89E+00	3.89E-09	7.21E-08	No Significant Difference
TRIM25	2729.27	2250.89	2490.08	0.28	0.05	5.89E+00	3.90E-09	7.22E-08	No Significant Difference
MVP	1590.2	1994.9	1792.55	-0.33	0.06	-5.89	3.92E-09	7.26E-08	No Significant Difference
KCNQ5	1410.86	1093.52	1252.19	0.37	0.06	5.88E+00	3.99E-09	7.37E-08	No Significant Difference
TIMELESS	2909.52	3496.67	3203.09	-0.27	0.05	-5.88	4.00E-09	7.38E-08	No Significant Difference
ALPL	39.35	3.61	21.48	3.44	0.59	5.88E+00	4.08E-09	7.52E-08	Up
-	90.89	188.33	139.61	-1.05	0.18	-5.88	4.19E-09	7.71E-08	Down
MCAM	729.73	1015.32	872.53	-0.48	0.08	-5.88	4.22E-09	7.76E-08	No Significant Difference
PRELID1	4168.41	3506.39	3837.4	0.25	0.04	5.87E+00	4.24E-09	7.78E-08	No Significant Difference
CCDC85C	979.15	1298.06	1138.6	-0.41	0.07	-5.87	4.29E-09	7.86E-08	No Significant Difference
HSPE1	3249.21	2423.88	2836.54	0.42	0.07	5.87E+00	4.32E-09	7.91E-08	No Significant Difference
TM7SF3	2406.79	1959.09	2182.94	0.3	0.05	5.87E+00	4.32E-09	7.91E-08	No Significant Difference
EGFR	8697.44	7541.39	8119.41	0.21	0.04	5.86E+00	4.52E-09	8.25E-08	No Significant Difference
	a phosphoric anhydride or a phosphoric amide. [ISBN:0198506732];GO:0023051//regulation of signaling`biological_process`Any process that modulates the frequency	rate or extent of a signaling process. [GOC:mtg_signal];GO:0010646//regulation of cell communication`biological_process`Any process that modulates the frequency	rate or extent of cell communication. Cell communication is the process that mediates interactions between a cell and its surroundings. Encompasses interactions such as signaling or attachment between one cell and another cell	between a cell and an extracellular matrix	or between a cell and any other aspect of its environment. [GOC:dph	GOC:tb]"	K05085//ERBB4, HER4`receptor tyrosine-protein kinase erbB-4 [EC:2.7.10.1];K04361//EGFR, ERBB1`epidermal growth factor receptor [EC:2.7.10.1]	ko04010//MAPK signaling pathway`Environmental Information Processing`Signal transduction;ko04012//ErbB signaling pathway`Environmental Information Processing`Signal transduction;ko04020//Calcium signaling pathway`Environmental Information Processing`Signal transduction;ko04151//PI3K-Akt signaling pathway`Environmental Information Processing`Signal transduction;ko05205//Proteoglycans in cancer`Hum…
PPIF	1082.19	808.71	945.45	0.42	0.07	5.86E+00	4.66E-09	8.50E-08	No Significant Difference
IDS	5370.7	4549.97	4960.33	0.24	0.04	5.86E+00	4.77E-09	8.69E-08	No Significant Difference
GNAS	11639.4	13404.2	12521.8	-0.2	0.03	-5.85	4.86E-09	8.84E-08	No Significant Difference
RPL35A	7504.63	5908.1	6706.36	0.35	0.06	5.85E+00	5.00E-09	9.09E-08	No Significant Difference
IFT140	319.4	492.94	406.17	-0.63	0.11	-5.85	5.02E-09	9.10E-08	No Significant Difference
ERBB2	917.99	1208.58	1063.29	-0.4	0.07	-5.84	5.24E-09	9.50E-08	No Significant Difference
SLC25A4	758.47	535.79	647.13	0.5	0.09	5.83E+00	5.39E-09	9.75E-08	No Significant Difference
ASB1	1919.38	1535.01	1727.19	0.32	0.06	5.83E+00	5.40E-09	9.77E-08	No Significant Difference
CELSR3	473.83	684.37	579.1	-0.53	0.09	-5.82	5.78E-09	1.04E-07	No Significant Difference
PRRC2B	5272.56	6223.6	5748.08	-0.24	0.04	-5.82	5.91E-09	1.07E-07	No Significant Difference
CHD4	3369.07	4019.93	3694.5	-0.26	0.04	-5.81	6.15E-09	1.11E-07	No Significant Difference
TLE3	1019.67	1341.63	1180.65	-0.4	0.07	-5.81	6.37E-09	1.15E-07	No Significant Difference
ZFP36	3569.11	4364.09	3966.6	-0.29	0.05	-5.8	6.56E-09	1.18E-07	No Significant Difference
WDR77	2037.16	1625.51	1831.34	0.33	0.06	5.79E+00	6.85E-09	1.23E-07	No Significant Difference
ANXA6	866.88	1154.96	1010.92	-0.42	0.07	-5.79	6.99E-09	1.25E-07	No Significant Difference
NSMF	819.41	1157.15	988.28	-0.5	0.09	-5.79	7.08E-09	1.27E-07	No Significant Difference
IQSEC1	1164.83	1524.76	1344.79	-0.39	0.07	-5.79	7.23E-09	1.29E-07	No Significant Difference
SOBP	685.68	944.27	814.98	-0.46	0.08	-5.78	7.42E-09	1.32E-07	No Significant Difference
RPL7	13245.4	11183.1	12214.2	0.24	0.04	5.78E+00	7.54E-09	1.34E-07	No Significant Difference
IRF3	728.44	981.44	854.94	-0.43	0.07	-5.78	7.57E-09	1.35E-07	No Significant Difference
TSEN34	1998.01	2436.12	2217.07	-0.29	0.05	-5.77	8.00E-09	1.42E-07	No Significant Difference
KDELR1	1495.99	1864.65	1680.32	-0.32	0.06	-5.77	8.15E-09	1.45E-07	No Significant Difference
HOTAIR	285.16	459.81	372.48	-0.69	0.12	-5.76	8.22E-09	1.46E-07	No Significant Difference
AK2	4885.1	4077.22	4481.16	0.26	0.05	5.76E+00	8.31E-09	1.47E-07	No Significant Difference
LRPPRC	8012	6919.53	7465.77	0.21	0.04	5.76E+00	8.31E-09	1.47E-07	No Significant Difference
PLEKHA7	268.85	430.98	349.91	-0.68	0.12	-5.76	8.41E-09	1.49E-07	No Significant Difference
CNNM1	618.86	864.08	741.47	-0.48	0.08	-5.76	8.65E-09	1.53E-07	No Significant Difference
EEF1B2	5675.23	4700.56	5187.89	0.27	0.05	5.75E+00	8.72E-09	1.54E-07	No Significant Difference
ZDHHC18	1257.53	949.91	1103.72	0.4	0.07	5.75E+00	9.02E-09	1.59E-07	No Significant Difference
RPS16	93625.1	79425.6	86525.4	0.24	0.04	5.74E+00	9.25E-09	1.63E-07	No Significant Difference
SPHK1	517.61	343.28	430.44	0.59	0.1	5.74E+00	9.29E-09	1.63E-07	No Significant Difference
TCEA1	5365.16	4524.5	4944.83	0.25	0.04	5.74E+00	9.44E-09	1.66E-07	No Significant Difference
FAM89B	606.57	835.18	720.88	-0.46	0.08	-5.74	9.49E-09	1.66E-07	No Significant Difference
ANO9	540.68	358.98	449.83	0.59	0.1	5.74E+00	9.60E-09	1.68E-07	No Significant Difference
PSMA1	4230.47	3541.85	3886.16	0.26	0.04	5.73E+00	1.03E-08	1.80E-07	No Significant Difference
SHB	1535.5	1931.56	1733.53	-0.33	0.06	-5.72	1.05E-08	1.84E-07	No Significant Difference
INTS1	3316.5	4020.05	3668.28	-0.28	0.05	-5.72	1.08E-08	1.89E-07	No Significant Difference
RPS18	9799.32	7907.52	8853.42	0.31	0.05	5.71E+00	1.10E-08	1.92E-07	No Significant Difference
FAT1	10127.5	11709.6	10918.6	-0.21	0.04	-5.71	1.11E-08	1.93E-07	No Significant Difference
SLF2	2235.18	1807.7	2021.44	0.31	0.05	5.71E+00	1.14E-08	1.98E-07	No Significant Difference
TPM3	14133.9	12582.7	13358.3	0.17	0.03	5.70E+00	1.17E-08	2.03E-07	No Significant Difference
RPS8	9140.12	7797	8468.56	0.23	0.04	5.70E+00	1.17E-08	2.03E-07	No Significant Difference
HOXC6	553.06	784.54	668.8	-0.51	0.09	-5.7	1.19E-08	2.06E-07	No Significant Difference
-	59.09	140.77	99.93	-1.25	0.22	-5.7	1.20E-08	2.07E-07	Down
WNK2	113.61	217.24	165.42	-0.93	0.16	-5.7	1.20E-08	2.07E-07	No Significant Difference
C1QTNF12	181.56	316.89	249.22	-0.8	0.14	-5.7	1.22E-08	2.10E-07	No Significant Difference
CNOT3	1883.79	2461.54	2172.67	-0.39	0.07	-5.7	1.22E-08	2.10E-07	No Significant Difference
RPL6	12072.9	10429.5	11251.2	0.21	0.04	5.70E+00	1.22E-08	2.10E-07	No Significant Difference
CASP4	299.29	173.57	236.43	0.79	0.14	5.70E+00	1.22E-08	2.10E-07	No Significant Difference
ATP9A	429.09	627.19	528.14	-0.55	0.1	-5.7	1.23E-08	2.10E-07	No Significant Difference
MYPN	2131.96	1690.6	1911.28	0.33	0.06	5.69E+00	1.26E-08	2.17E-07	No Significant Difference
MARCKS	409.72	620.47	515.09	-0.6	0.1	-5.69	1.28E-08	2.20E-07	No Significant Difference
ST6GALNAC2	80.12	183.56	131.84	-1.2	0.21	-5.69	1.29E-08	2.20E-07	Down
ATP6AP1	3588.08	4224.54	3906.31	-0.24	0.04	-5.68	1.35E-08	2.31E-07	No Significant Difference
LDLR	2679.96	3304.27	2992.11	-0.3	0.05	-5.68	1.36E-08	2.33E-07	No Significant Difference
CACNA1D	534.76	761.72	648.24	-0.51	0.09	-5.68	1.37E-08	2.33E-07	No Significant Difference
ANLN	10419.7	9171.43	9795.56	0.18	0.03	5.68E+00	1.38E-08	2.34E-07	No Significant Difference
TAPBP	3270.29	3926	3598.14	-0.26	0.05	-5.67	1.40E-08	2.38E-07	No Significant Difference
MLF2	2210.06	2697.39	2453.72	-0.29	0.05	-5.67	1.41E-08	2.39E-07	No Significant Difference
BRSK2	802.62	1074.38	938.5	-0.42	0.07	-5.67	1.42E-08	2.41E-07	No Significant Difference
CCT8	5115.11	4353.18	4734.14	0.23	0.04	5.66E+00	1.49E-08	2.52E-07	No Significant Difference
RPS27A	6224.4	4897.48	5560.94	0.35	0.06	5.66E+00	1.53E-08	2.58E-07	No Significant Difference
PTPRH	912.89	1208.29	1060.59	-0.41	0.07	-5.66	1.53E-08	2.58E-07	No Significant Difference
CPA4	84.03	23.36	53.7	1.85	0.33	5.65E+00	1.57E-08	2.65E-07	Up
EMP1	282.8	157.72	220.26	0.84	0.15	5.65E+00	1.65E-08	2.77E-07	No Significant Difference
SLC2A6	495.8	724.19	610	-0.55	0.1	-5.64	1.66E-08	2.79E-07	No Significant Difference
RPL19	8051.95	6814.35	7433.15	0.24	0.04	5.64E+00	1.67E-08	2.80E-07	No Significant Difference
RBMS1	1488.59	1158.55	1323.57	0.36	0.06	5.64E+00	1.73E-08	2.90E-07	No Significant Difference
OBSCN	147.25	265.67	206.46	-0.85	0.15	-5.63	1.80E-08	3.02E-07	No Significant Difference
MCM7	6407.85	7335.22	6871.53	-0.2	0.03	-5.63	1.80E-08	3.02E-07	No Significant Difference
TAX1BP3	1247.34	966.41	1106.88	0.37	0.07	5.62E+00	1.91E-08	3.20E-07	No Significant Difference
TNNI3	123.39	232	177.69	-0.91	0.16	-5.62	1.93E-08	3.23E-07	No Significant Difference
CCL5	45.42	6.86	26.14	2.72	0.48	5.62E+00	1.93E-08	3.23E-07	Up
CTSL	1016.84	765.94	891.39	0.41	0.07	5.62E+00	1.95E-08	3.25E-07	No Significant Difference
FURIN	1451.39	1879.3	1665.35	-0.37	0.07	-5.61	1.97E-08	3.29E-07	No Significant Difference
TSPAN13	2114.8	2666.89	2390.85	-0.33	0.06	-5.61	1.97E-08	3.29E-07	No Significant Difference
CDK2AP1	2570.52	3126.68	2848.6	-0.28	0.05	-5.61	2.00E-08	3.32E-07	No Significant Difference
SLC29A2	393.26	587.48	490.37	-0.58	0.1	-5.61	2.02E-08	3.35E-07	No Significant Difference
PNPLA2	3217.11	4073.07	3645.09	-0.34	0.06	-5.61	2.06E-08	3.41E-07	No Significant Difference
-	332.88	187.92	260.4	0.83	0.15	5.60E+00	2.09E-08	3.46E-07	No Significant Difference
MROH6	85.43	177.34	131.38	-1.06	0.19	-5.6	2.12E-08	3.50E-07	Down
SRM	2665.18	2133.02	2399.1	0.32	0.06	5.60E+00	2.12E-08	3.50E-07	No Significant Difference
PTP4A1	2185.63	1709.7	1947.67	0.36	0.06	5.60E+00	2.13E-08	3.51E-07	No Significant Difference
GULP1	603.72	842.63	723.17	-0.48	0.09	-5.6	2.17E-08	3.58E-07	No Significant Difference
SLC26A11	418.96	606.9	512.93	-0.54	0.1	-5.59	2.21E-08	3.64E-07	No Significant Difference
EIF6	3967.54	3255.57	3611.55	0.29	0.05	5.59E+00	2.24E-08	3.69E-07	No Significant Difference
B4GALNT3	174.73	300.84	237.78	-0.78	0.14	-5.59	2.25E-08	3.70E-07	No Significant Difference
AHRR	590.59	813.85	702.22	-0.46	0.08	-5.59	2.29E-08	3.76E-07	No Significant Difference
TMEM106B	2376.3	2931.16	2653.73	-0.3	0.05	-5.59	2.32E-08	3.80E-07	No Significant Difference
DYNLL2	2171.07	1700.55	1935.81	0.35	0.06	5.59E+00	2.32E-08	3.80E-07	No Significant Difference
HOXC9	306.51	469.33	387.92	-0.61	0.11	-5.59	2.33E-08	3.81E-07	No Significant Difference
NCAPD2	3423.8	4103.44	3763.62	-0.26	0.05	-5.59	2.33E-08	3.81E-07	No Significant Difference
RPS10	6113.7	4923.14	5518.42	0.31	0.06	5.58E+00	2.43E-08	3.96E-07	No Significant Difference
SUSD5	395.56	248.5	322.03	0.67	0.12	5.58E+00	2.43E-08	3.97E-07	No Significant Difference
KPNA4	3735.88	3158.96	3447.42	0.24	0.04	5.58E+00	2.44E-08	3.97E-07	No Significant Difference
HPCAL1	3676.96	4402.4	4039.68	-0.26	0.05	-5.57	2.48E-08	4.03E-07	No Significant Difference
SAMD11	249.4	397.81	323.61	-0.67	0.12	-5.57	2.56E-08	4.16E-07	No Significant Difference
ZNF629	974.33	1257.95	1116.14	-0.37	0.07	-5.57	2.60E-08	4.22E-07	No Significant Difference
TLE5	3247.8	3827.81	3537.8	-0.24	0.04	-5.56	2.66E-08	4.31E-07	No Significant Difference
EIF1AX	1787.83	1431.76	1609.8	0.32	0.06	5.56E+00	2.74E-08	4.43E-07	No Significant Difference
-	257	410.81	333.9	-0.68	0.12	-5.55	2.78E-08	4.50E-07	No Significant Difference
ANTXR1	3090.77	3653.36	3372.07	-0.24	0.04	-5.55	2.83E-08	4.57E-07	No Significant Difference
CYBC1	1726.46	2129.88	1928.17	-0.3	0.05	-5.55	2.87E-08	4.64E-07	No Significant Difference
NME2	9013.44	7449.29	8231.37	0.28	0.05	5.55E+00	2.89E-08	4.66E-07	No Significant Difference
NECTIN2	1252.66	1588.16	1420.41	-0.34	0.06	-5.55	2.92E-08	4.70E-07	No Significant Difference
PSME2	1530.54	1205.01	1367.78	0.35	0.06	5.54E+00	2.97E-08	4.78E-07	No Significant Difference
FSCN1	8027.23	9348.95	8688.09	-0.22	0.04	-5.54	2.99E-08	4.81E-07	No Significant Difference
MYL6	6322.17	5253.29	5787.73	0.27	0.05	5.54E+00	3.01E-08	4.83E-07	No Significant Difference
TMEM9B	2454.75	1981.36	2218.05	0.31	0.06	5.54E+00	3.04E-08	4.87E-07	No Significant Difference
AK1	347.53	519.33	433.43	-0.58	0.1	-5.54	3.10E-08	4.96E-07	No Significant Difference
CAPZB	5068.45	5884.12	5476.28	-0.22	0.04	-5.53	3.13E-08	5.01E-07	No Significant Difference
CTSH	433.84	620.19	527.02	-0.52	0.09	-5.53	3.20E-08	5.11E-07	No Significant Difference
SRRM1	3157.32	3823.43	3490.37	-0.28	0.05	-5.53	3.24E-08	5.17E-07	No Significant Difference
TMEM63B	858.59	1136.92	997.76	-0.41	0.07	-5.53	3.24E-08	5.17E-07	No Significant Difference
ARID4B	959.19	1249.11	1104.15	-0.38	0.07	-5.53	3.26E-08	5.20E-07	No Significant Difference
ATF6B	2239.61	2698.81	2469.21	-0.27	0.05	-5.53	3.28E-08	5.22E-07	No Significant Difference
NCOR1	2304.32	2772.47	2538.39	-0.27	0.05	-5.52	3.34E-08	5.31E-07	No Significant Difference
SLC1A5	2993.76	2498.78	2746.27	0.26	0.05	5.52E+00	3.37E-08	5.35E-07	No Significant Difference
FLOT2	2327.66	2801.44	2564.55	-0.27	0.05	-5.51	3.49E-08	5.53E-07	No Significant Difference
RPL5	7072.5	6037.05	6554.77	0.23	0.04	5.51E+00	3.53E-08	5.60E-07	No Significant Difference
CALCOCO1	366.24	536.35	451.29	-0.55	0.1	-5.51	3.56E-08	5.62E-07	No Significant Difference
NFAT5	2520.06	3041.9	2780.98	-0.27	0.05	-5.51	3.64E-08	5.75E-07	No Significant Difference
FTH1	13148.7	11660.9	12404.8	0.17	0.03	5.51E+00	3.64E-08	5.75E-07	No Significant Difference
STEAP3	2263.51	1793.29	2028.4	0.33	0.06	5.50E+00	3.83E-08	6.03E-07	No Significant Difference
HEG1	3344.09	3945.7	3644.9	-0.24	0.04	-5.5	3.83E-08	6.03E-07	No Significant Difference
SH3BP2	1137.22	1445.04	1291.13	-0.35	0.06	-5.5	3.84E-08	6.04E-07	No Significant Difference
NME3	319.92	482.53	401.22	-0.59	0.11	-5.49	3.97E-08	6.24E-07	No Significant Difference
TMEM88B	153.52	274.32	213.92	-0.83	0.15	-5.49	4.05E-08	6.35E-07	No Significant Difference
PPIB	3857.82	3229	3543.41	0.26	0.05	5.49E+00	4.09E-08	6.41E-07	No Significant Difference
PLPPR2	447.45	638.5	542.97	-0.51	0.09	-5.48	4.14E-08	6.49E-07	No Significant Difference
SPDL1	3189.64	2687.15	2938.39	0.25	0.05	5.48E+00	4.19E-08	6.55E-07	No Significant Difference
PAN2	803.69	1059.32	931.51	-0.4	0.07	-5.47	4.38E-08	6.84E-07	No Significant Difference
UNC5C	401.72	583.87	492.8	-0.54	0.1	-5.47	4.49E-08	7.00E-07	No Significant Difference
PIGQ	400.81	580.26	490.54	-0.53	0.1	-5.47	4.59E-08	7.16E-07	No Significant Difference
STK32B	1070.2	811.9	941.05	0.4	0.07	5.46E+00	4.69E-08	7.31E-07	No Significant Difference
MRPL17	2082.16	1686.13	1884.15	0.31	0.06	5.46E+00	4.72E-08	7.34E-07	No Significant Difference
SLC16A3	8476.28	9614.53	9045.4	-0.18	0.03	-5.46	4.73E-08	7.34E-07	No Significant Difference
L1CAM	5255.59	6261.4	5758.5	-0.25	0.05	-5.46	4.74E-08	7.35E-07	No Significant Difference
ZNF687	810.84	1086.92	948.88	-0.42	0.08	-5.45	4.91E-08	7.61E-07	No Significant Difference
RNPEP	1909.15	2353.42	2131.29	-0.3	0.06	-5.45	4.95E-08	7.66E-07	No Significant Difference
HSPB1	1898.53	2309.21	2103.87	-0.28	0.05	-5.45	5.11E-08	7.90E-07	No Significant Difference
PSMB4	4294.7	3615.53	3955.11	0.25	0.05	5.43E+00	5.49E-08	8.48E-07	No Significant Difference
FUBP1	4585.07	3941.7	4263.38	0.22	0.04	5.43E+00	5.49E-08	8.48E-07	No Significant Difference
EIF2S2	4976.46	4216.49	4596.48	0.24	0.04	5.43E+00	5.57E-08	8.59E-07	No Significant Difference
RPS5	11238.4	9489.11	10363.8	0.24	0.05	5.42E+00	5.90E-08	9.09E-07	No Significant Difference
MDGA1	156.07	268.85	212.46	-0.79	0.14	-5.42	5.92E-08	9.11E-07	No Significant Difference
NARS1	4820.87	4106.92	4463.89	0.23	0.04	5.42E+00	5.95E-08	9.15E-07	No Significant Difference
TBC1D16	1179.18	1502.84	1341.01	-0.35	0.06	-5.42	5.96E-08	9.15E-07	No Significant Difference
SLC7A1	2838.97	2340.64	2589.81	0.28	0.05	5.42E+00	5.97E-08	9.16E-07	No Significant Difference
ARSI	796.78	582.48	689.63	0.45	0.08	5.42E+00	6.01E-08	9.20E-07	No Significant Difference
ERAP1	765.94	551.8	658.87	0.47	0.09	5.41E+00	6.14E-08	9.39E-07	No Significant Difference
CACNB3	376.82	547.57	462.19	-0.54	0.1	-5.41	6.34E-08	9.69E-07	No Significant Difference
MRTFA	983.97	1273.61	1128.79	-0.37	0.07	-5.41	6.36E-08	9.71E-07	No Significant Difference
PGP	788.11	1031.29	909.7	-0.39	0.07	-5.4	6.53E-08	9.95E-07	No Significant Difference
MRPS35	3150.82	2623.13	2886.98	0.27	0.05	5.40E+00	6.53E-08	9.95E-07	No Significant Difference
COX7A2L	1711.66	1355.41	1533.53	0.34	0.06	5.40E+00	6.55E-08	9.98E-07	No Significant Difference
ETS1	2070.36	1696.42	1883.39	0.29	0.05	5.40E+00	6.57E-08	9.99E-07	No Significant Difference
KCNAB2	499.96	715.23	607.6	-0.52	0.1	-5.4	6.64E-08	1.01E-06	No Significant Difference
PVT1	1558.43	1235.72	1397.07	0.34	0.06	5.40E+00	6.72E-08	1.02E-06	No Significant Difference
PXDN	97.75	188.45	143.1	-0.95	0.18	-5.4	6.74E-08	1.02E-06	No Significant Difference
ADGRL1	906.24	1179.73	1042.99	-0.38	0.07	-5.39	6.86E-08	1.04E-06	No Significant Difference
MAP7D3	1568.73	1233.87	1401.3	0.35	0.06	5.39E+00	6.95E-08	1.05E-06	No Significant Difference
NRARP	433.95	616.27	525.11	-0.51	0.09	-5.39	6.96E-08	1.05E-06	No Significant Difference
NAA20	1278.73	982.24	1130.48	0.38	0.07	5.39E+00	7.04E-08	1.06E-06	No Significant Difference
RPL23	5154.69	4094.62	4624.66	0.33	0.06	5.39E+00	7.07E-08	1.07E-06	No Significant Difference
SLC5A3	1590.85	1954.57	1772.71	-0.3	0.06	-5.38	7.26E-08	1.09E-06	No Significant Difference
ELF3	25.03	80.58	52.81	-1.68	0.31	-5.38	7.38E-08	1.11E-06	Down
ZPR1	2586.97	2156.34	2371.65	0.26	0.05	5.38E+00	7.38E-08	1.11E-06	No Significant Difference
CD63	5632.77	4710.52	5171.65	0.26	0.05	5.38E+00	7.45E-08	1.12E-06	No Significant Difference
NOTCH3	71.57	152.39	111.98	-1.09	0.2	-5.38	7.64E-08	1.15E-06	Down
TECR	1412.04	1754.13	1583.08	-0.31	0.06	-5.37	7.69E-08	1.15E-06	No Significant Difference
CLDN1	668.59	462.64	565.61	0.53	0.1	5.37E+00	7.73E-08	1.16E-06	No Significant Difference
-	278.93	156.36	217.64	0.83	0.16	5.37E+00	7.86E-08	1.17E-06	No Significant Difference
QARS1	1788.94	2192.01	1990.47	-0.29	0.05	-5.37	7.91E-08	1.18E-06	No Significant Difference
RASSF7	884.96	1151.76	1018.36	-0.38	0.07	-5.37	7.94E-08	1.18E-06	No Significant Difference
DCAF6	1378.43	1719.32	1548.87	-0.32	0.06	-5.37	7.98E-08	1.19E-06	No Significant Difference
MZF1	653.5	876.57	765.04	-0.42	0.08	-5.37	8.05E-08	1.20E-06	No Significant Difference
EPB41L5	821.76	1073.15	947.46	-0.38	0.07	-5.36	8.10E-08	1.20E-06	No Significant Difference
ACSF2	97.88	189.94	143.91	-0.95	0.18	-5.36	8.23E-08	1.22E-06	No Significant Difference
ZMIZ1	1497.7	1921.19	1709.44	-0.36	0.07	-5.36	8.27E-08	1.23E-06	No Significant Difference
PIAS3	2157.3	2647.46	2402.38	-0.3	0.06	-5.36	8.34E-08	1.24E-06	No Significant Difference
KLHL5	5442.52	6300.06	5871.29	-0.21	0.04	-5.36	8.35E-08	1.24E-06	No Significant Difference
MYH9	25606.2	30324.8	27965.5	-0.24	0.05	-5.36	8.37E-08	1.24E-06	No Significant Difference
YKT6	4647.33	4012.68	4330	0.21	0.04	5.36E+00	8.43E-08	1.25E-06	No Significant Difference
PALM2AKAP2	1180.71	912.73	1046.72	0.37	0.07	5.36E+00	8.55E-08	1.26E-06	No Significant Difference
PLCD4	14.99	62.32	38.65	-2.06	0.38	-5.35	8.59E-08	1.27E-06	Down
SSTR5-AS1	20.57	71.78	46.18	-1.81	0.34	-5.35	8.63E-08	1.27E-06	Down
GGCT	1119.91	846.22	983.06	0.41	0.08	5.35E+00	8.68E-08	1.28E-06	No Significant Difference
ACP7	1402.82	1076.14	1239.48	0.38	0.07	5.35E+00	8.72E-08	1.28E-06	No Significant Difference
CEBPG	2267.32	1847.28	2057.3	0.3	0.06	5.35E+00	8.76E-08	1.29E-06	No Significant Difference
VAT1	2276.22	2781.78	2529	-0.29	0.05	-5.35	8.83E-08	1.30E-06	No Significant Difference
TOMM5	3183.57	2585.13	2884.35	0.3	0.06	5.35E+00	9.00E-08	1.32E-06	No Significant Difference
KIAA1549L	1818.81	1418.79	1618.8	0.36	0.07	5.34E+00	9.24E-08	1.35E-06	No Significant Difference
PSMD14	2973.9	2470.5	2722.2	0.27	0.05	5.34E+00	9.26E-08	1.35E-06	No Significant Difference
CNP	1146.17	1452.46	1299.31	-0.34	0.06	-5.34	9.50E-08	1.39E-06	No Significant Difference
CCT2	7030.24	6102.67	6566.46	0.2	0.04	5.34E+00	9.52E-08	1.39E-06	No Significant Difference
PSMA6	1809.61	1403.96	1606.79	0.37	0.07	5.33E+00	9.58E-08	1.40E-06	No Significant Difference
EZR	11602.7	10158.4	10880.5	0.19	0.04	5.33E+00	9.62E-08	1.40E-06	No Significant Difference
ZFAND1	873.17	649.8	761.49	0.43	0.08	5.33E+00	1.00E-07	1.46E-06	No Significant Difference
POLR3G	1042.79	786.56	914.67	0.41	0.08	5.32E+00	1.01E-07	1.47E-06	No Significant Difference
RPL34	1796.54	1343.62	1570.08	0.42	0.08	5.32E+00	1.03E-07	1.50E-06	No Significant Difference
HMGCR	2710.98	3227.26	2969.12	-0.25	0.05	-5.32	1.04E-07	1.50E-06	No Significant Difference
CLU	2686.06	3235.3	2960.68	-0.27	0.05	-5.32	1.05E-07	1.52E-06	No Significant Difference
PDLIM1	3301.33	3882.14	3591.74	-0.23	0.04	-5.31	1.07E-07	1.55E-06	No Significant Difference
MDK	1884.65	2295.6	2090.13	-0.28	0.05	-5.31	1.07E-07	1.55E-06	No Significant Difference
F2R	1861.92	2263.65	2062.79	-0.28	0.05	-5.3	1.13E-07	1.64E-06	No Significant Difference
NKD2	133.02	239.26	186.14	-0.85	0.16	-5.3	1.18E-07	1.70E-06	No Significant Difference
BCKDK	1204.39	1517.55	1360.97	-0.33	0.06	-5.29	1.23E-07	1.78E-06	No Significant Difference
RASAL2	2094.47	1724.32	1909.39	0.28	0.05	5.29E+00	1.24E-07	1.78E-06	No Significant Difference
VPS51	1589.07	1969.49	1779.28	-0.31	0.06	-5.28	1.28E-07	1.84E-06	No Significant Difference
PRKCG	50.23	120.59	85.41	-1.27	0.24	-5.28	1.30E-07	1.87E-06	Down
EFEMP2	216.79	345.84	281.31	-0.68	0.13	-5.28	1.32E-07	1.90E-06	No Significant Difference
DNASE1L1	942.63	1210.77	1076.7	-0.36	0.07	-5.27	1.36E-07	1.95E-06	No Significant Difference
SELENOT	2315.65	1840.39	2078.02	0.33	0.06	5.27E+00	1.37E-07	1.96E-06	No Significant Difference
SRPRB	1062.16	782.71	922.44	0.44	0.08	5.27E+00	1.38E-07	1.98E-06	No Significant Difference
FAM168A	2177.01	2604.22	2390.61	-0.26	0.05	-5.26	1.41E-07	2.01E-06	No Significant Difference
TSR1	2487.62	2081.05	2284.34	0.26	0.05	5.26E+00	1.41E-07	2.02E-06	No Significant Difference
LPGAT1	3177.97	3763.41	3470.69	-0.24	0.05	-5.26	1.44E-07	2.06E-06	No Significant Difference
PRR12	648.23	886.8	767.52	-0.45	0.09	-5.26	1.46E-07	2.08E-06	No Significant Difference
CYB5A	712.33	516.99	614.66	0.46	0.09	5.26E+00	1.46E-07	2.08E-06	No Significant Difference
KLC4	188.56	309.39	248.97	-0.71	0.14	-5.25	1.48E-07	2.11E-06	No Significant Difference
ZHX3	938.47	714.39	826.43	0.39	0.07	5.25E+00	1.51E-07	2.14E-06	No Significant Difference
FXYD5	384.48	246.79	315.63	0.64	0.12	5.25E+00	1.51E-07	2.15E-06	No Significant Difference
SPCS1	1133.93	871.35	1002.64	0.38	0.07	5.25E+00	1.52E-07	2.16E-06	No Significant Difference
GABBR2	682.12	489.41	585.77	0.48	0.09	5.25E+00	1.54E-07	2.18E-06	No Significant Difference
GSE1	1710.05	2142.61	1926.33	-0.33	0.06	-5.25	1.54E-07	2.18E-06	No Significant Difference
GOLGB1	2719.91	3208.5	2964.21	-0.24	0.05	-5.25	1.55E-07	2.19E-06	No Significant Difference
MAGED2	1479.39	1822.28	1650.84	-0.3	0.06	-5.24	1.58E-07	2.23E-06	No Significant Difference
FBXO17	4637.06	5461.66	5049.36	-0.24	0.05	-5.24	1.59E-07	2.25E-06	No Significant Difference
MYH14	546.64	754.44	650.54	-0.47	0.09	-5.24	1.60E-07	2.25E-06	No Significant Difference
ADCY9	517.57	711.13	614.35	-0.46	0.09	-5.24	1.60E-07	2.26E-06	No Significant Difference
AMPD2	826.54	1095.64	961.09	-0.41	0.08	-5.24	1.61E-07	2.26E-06	No Significant Difference
GNAI2	3291.16	3908.71	3599.93	-0.25	0.05	-5.24	1.63E-07	2.29E-06	No Significant Difference
UTRN	2752.04	3254.17	3003.11	-0.24	0.05	-5.24	1.63E-07	2.30E-06	No Significant Difference
BCS1L	679.96	493.68	586.82	0.46	0.09	5.24E+00	1.64E-07	2.31E-06	No Significant Difference
TRIP10	1312.21	1670.11	1491.16	-0.35	0.07	-5.23	1.65E-07	2.32E-06	No Significant Difference
CDKN1C	41.91	106.2	74.06	-1.34	0.26	-5.23	1.72E-07	2.41E-06	Down
ENC1	925.93	695.16	810.54	0.41	0.08	5.23E+00	1.73E-07	2.41E-06	No Significant Difference
MED10	759.27	531.91	645.59	0.52	0.1	5.23E+00	1.73E-07	2.41E-06	No Significant Difference
GEM	411.2	272.68	341.94	0.59	0.11	5.22E+00	1.74E-07	2.43E-06	No Significant Difference
SERPINB8	72.69	22.38	47.54	1.7	0.33	5.22E+00	1.75E-07	2.44E-06	Up
SNRPF	1054.61	793.69	924.15	0.41	0.08	5.22E+00	1.77E-07	2.47E-06	No Significant Difference
BCAT1	796.29	582.66	689.47	0.45	0.09	5.22E+00	1.78E-07	2.48E-06	No Significant Difference
EDF1	1916.22	1509.4	1712.81	0.34	0.07	5.22E+00	1.78E-07	2.48E-06	No Significant Difference
RPL9	841.17	595.96	718.56	0.5	0.1	5.22E+00	1.80E-07	2.50E-06	No Significant Difference
GNG5	2522.53	2028.35	2275.44	0.32	0.06	5.22E+00	1.81E-07	2.51E-06	No Significant Difference
PALM	118.8	218.87	168.84	-0.88	0.17	-5.22	1.81E-07	2.51E-06	No Significant Difference
NFKBIB	2695.03	2215.37	2455.2	0.28	0.05	5.21E+00	1.86E-07	2.57E-06	No Significant Difference
CLCN3	1393.62	1110.03	1251.82	0.33	0.06	5.21E+00	1.87E-07	2.58E-06	No Significant Difference
RPS6KA4	2345.94	1894.74	2120.34	0.31	0.06	5.21E+00	1.87E-07	2.59E-06	No Significant Difference
NDUFB8	2372.53	1920.96	2146.75	0.31	0.06	5.21E+00	1.89E-07	2.62E-06	No Significant Difference
RCC2	2908.17	3407.93	3158.05	-0.23	0.04	-5.21	1.90E-07	2.62E-06	No Significant Difference
ITGBL1	734.56	540.29	637.43	0.44	0.09	5.21E+00	1.92E-07	2.64E-06	No Significant Difference
PDK2	359.54	531.27	445.4	-0.57	0.11	-5.21	1.93E-07	2.65E-06	No Significant Difference
VDAC2	6374.12	5520.15	5947.14	0.21	0.04	5.20E+00	1.96E-07	2.69E-06	No Significant Difference
HCN2	220.4	349.82	285.11	-0.67	0.13	-5.2	1.99E-07	2.74E-06	No Significant Difference
APOBEC3C	264.92	401.55	333.24	-0.6	0.12	-5.2	1.99E-07	2.74E-06	No Significant Difference
CREB3L1	82.15	170.35	126.25	-1.06	0.2	-5.2	2.04E-07	2.80E-06	Down
ASNSD1	1045.39	798.85	922.12	0.39	0.07	5.20E+00	2.05E-07	2.80E-06	No Significant Difference
CDK11A	1103.65	1388.19	1245.92	-0.33	0.06	-5.19	2.06E-07	2.82E-06	No Significant Difference
CRIM1	9101.76	8082.28	8592.02	0.17	0.03	5.19E+00	2.06E-07	2.82E-06	No Significant Difference
HNRNPUL1	5098.23	6006.89	5552.56	-0.24	0.05	-5.19	2.08E-07	2.85E-06	No Significant Difference
FER1L4	55.36	126.59	90.98	-1.2	0.23	-5.19	2.10E-07	2.87E-06	Down
ZFAS1	1320.78	990.31	1155.54	0.42	0.08	5.19E+00	2.13E-07	2.91E-06	No Significant Difference
TSC2	1180.49	1521.1	1350.79	-0.37	0.07	-5.19	2.14E-07	2.91E-06	No Significant Difference
BTBD2	1128.79	1499.68	1314.24	-0.41	0.08	-5.19	2.15E-07	2.93E-06	No Significant Difference
SSBP1	2247.54	1707.41	1977.47	0.4	0.08	5.18E+00	2.21E-07	3.00E-06	No Significant Difference
CCT5	11488.2	10303.6	10895.9	0.16	0.03	5.18E+00	2.26E-07	3.07E-06	No Significant Difference
FOSL2	700.75	508.23	604.49	0.46	0.09	5.18E+00	2.28E-07	3.09E-06	No Significant Difference
RIOK3	1184.13	926.04	1055.09	0.35	0.07	5.17E+00	2.32E-07	3.15E-06	No Significant Difference
ARL8B	1393.09	1092.38	1242.74	0.35	0.07	5.17E+00	2.33E-07	3.16E-06	No Significant Difference
ERO1B	263.46	423.61	343.54	-0.68	0.13	-5.17	2.34E-07	3.16E-06	No Significant Difference
HIPK2	3920.14	3305.84	3612.99	0.25	0.05	5.17E+00	2.35E-07	3.18E-06	No Significant Difference
ELFN1	1025.59	1345.81	1185.7	-0.39	0.08	-5.17	2.37E-07	3.20E-06	No Significant Difference
BMF	27.98	81.87	54.92	-1.56	0.3	-5.16	2.41E-07	3.25E-06	Down
SETD1A	1105.47	1430.38	1267.92	-0.37	0.07	-5.16	2.43E-07	3.28E-06	No Significant Difference
RARS1	2871.59	2402.68	2637.13	0.26	0.05	5.16E+00	2.44E-07	3.28E-06	No Significant Difference
CD276	1009.59	1285.56	1147.57	-0.35	0.07	-5.15	2.55E-07	3.43E-06	No Significant Difference
METRN	1355.51	1673.61	1514.56	-0.3	0.06	-5.15	2.55E-07	3.43E-06	No Significant Difference
PSMB8	267.79	159.55	213.67	0.75	0.15	5.15E+00	2.55E-07	3.43E-06	No Significant Difference
AATF	1499.84	1201.21	1350.52	0.32	0.06	5.15E+00	2.57E-07	3.46E-06	No Significant Difference
ARL3	1089.3	1384.29	1236.8	-0.34	0.07	-5.15	2.59E-07	3.47E-06	No Significant Difference
CCT7	8570.29	7565.28	8067.79	0.18	0.04	5.15E+00	2.64E-07	3.54E-06	No Significant Difference
KLF10	1193.96	940.25	1067.11	0.34	0.07	5.14E+00	2.68E-07	3.59E-06	No Significant Difference
DDX17	9078.05	10166.6	9622.35	-0.16	0.03	-5.14	2.71E-07	3.63E-06	No Significant Difference
PTTG1IP	7667.11	6785.34	7226.22	0.18	0.03	5.14E+00	2.75E-07	3.67E-06	No Significant Difference
RPS2	21441.5	19051.9	20246.7	0.17	0.03	5.14E+00	2.81E-07	3.76E-06	No Significant Difference
SLC2A4RG	1306.16	1614.2	1460.18	-0.31	0.06	-5.13	2.85E-07	3.80E-06	No Significant Difference
EIF2S1	2544.99	2114.84	2329.92	0.27	0.05	5.13E+00	2.91E-07	3.88E-06	No Significant Difference
EML4	4961.74	5712.01	5336.87	-0.2	0.04	-5.13	2.93E-07	3.90E-06	No Significant Difference
CLTA	7755.47	6849.15	7302.31	0.18	0.03	5.13E+00	2.94E-07	3.91E-06	No Significant Difference
PSMB1	4532.26	3842.84	4187.55	0.24	0.05	5.13E+00	2.95E-07	3.92E-06	No Significant Difference
RHOBTB3	2570.17	2148.9	2359.54	0.26	0.05	5.13E+00	2.97E-07	3.95E-06	No Significant Difference
FAM95B1	518.86	363.05	440.95	0.51	0.1	5.12E+00	2.99E-07	3.97E-06	No Significant Difference
RPS3A	12483.7	10645.2	11564.4	0.23	0.04	5.12E+00	3.01E-07	3.98E-06	No Significant Difference
CHMP4C	358.84	227.84	293.34	0.65	0.13	5.12E+00	3.02E-07	4.00E-06	No Significant Difference
CSF1	1546.38	1925.65	1736.01	-0.32	0.06	-5.12	3.04E-07	4.02E-06	No Significant Difference
MRPL3	4079.92	3468.87	3774.4	0.23	0.05	5.12E+00	3.04E-07	4.02E-06	No Significant Difference
NF2	4892.77	4170.2	4531.49	0.23	0.04	5.12E+00	3.09E-07	4.08E-06	No Significant Difference
FMNL2	2086.19	1726.07	1906.13	0.27	0.05	5.12E+00	3.11E-07	4.10E-06	No Significant Difference
FOSB	49.59	117.92	83.76	-1.25	0.25	-5.11	3.17E-07	4.18E-06	Down
FAM219A	1028.57	788.58	908.58	0.38	0.07	5.11E+00	3.18E-07	4.18E-06	No Significant Difference
SLC44A2	658.57	879.86	769.21	-0.42	0.08	-5.11	3.22E-07	4.23E-06	No Significant Difference
PARD6B	459.19	643.07	551.13	-0.49	0.09	-5.11	3.25E-07	4.26E-06	No Significant Difference
LRFN1	481.26	660.49	570.88	-0.46	0.09	-5.11	3.25E-07	4.27E-06	No Significant Difference
ELOA	2679.78	2231.59	2455.68	0.26	0.05	5.11E+00	3.25E-07	4.27E-06	No Significant Difference
TAF12	778	578.58	678.29	0.43	0.08	5.10E+00	3.32E-07	4.35E-06	No Significant Difference
TOLLIP	3352.22	2839.7	3095.96	0.24	0.05	5.10E+00	3.33E-07	4.35E-06	No Significant Difference
ECE1	5618.41	4718.67	5168.54	0.25	0.05	5.10E+00	3.33E-07	4.36E-06	No Significant Difference
SUCLG1	1327.31	1058.22	1192.76	0.33	0.06	5.10E+00	3.36E-07	4.39E-06	No Significant Difference
RPP40	472.01	321.25	396.63	0.56	0.11	5.10E+00	3.39E-07	4.43E-06	No Significant Difference
SLC45A1	221.85	359.08	290.46	-0.7	0.14	-5.1	3.42E-07	4.46E-06	No Significant Difference
PA2G4	6135.43	5337.99	5736.71	0.2	0.04	5.10E+00	3.42E-07	4.46E-06	No Significant Difference
XPOT	6750.99	5888.87	6319.93	0.2	0.04	5.10E+00	3.43E-07	4.46E-06	No Significant Difference
SFN	1184.21	1494.21	1339.21	-0.34	0.07	-5.1	3.43E-07	4.46E-06	No Significant Difference
HSPA4L	1291.49	1024.72	1158.11	0.33	0.07	5.10E+00	3.43E-07	4.46E-06	No Significant Difference
PSMA7	4159.34	3547.88	3853.61	0.23	0.05	5.09E+00	3.51E-07	4.56E-06	No Significant Difference
IRF2BP2	2819.48	3348.37	3083.93	-0.25	0.05	-5.09	3.54E-07	4.59E-06	No Significant Difference
CASP3	1066.24	820.55	943.39	0.38	0.07	5.09E+00	3.59E-07	4.65E-06	No Significant Difference
IER3	1244.17	1541.47	1392.82	-0.31	0.06	-5.09	3.60E-07	4.66E-06	No Significant Difference
RNF216	4076.46	3465.68	3771.07	0.23	0.05	5.09E+00	3.60E-07	4.66E-06	No Significant Difference
ATP5MC1	2615.83	2049.33	2332.58	0.35	0.07	5.09E+00	3.62E-07	4.68E-06	No Significant Difference
BAG2	1281.78	1013.19	1147.48	0.34	0.07	5.09E+00	3.65E-07	4.72E-06	No Significant Difference
-	141.31	241.04	191.17	-0.77	0.15	-5.08	3.74E-07	4.82E-06	No Significant Difference
ITPRIP	1822.34	2190.65	2006.49	-0.27	0.05	-5.07	3.91E-07	5.04E-06	No Significant Difference
ISCU	1208.82	944.22	1076.52	0.36	0.07	5.07E+00	3.95E-07	5.08E-06	No Significant Difference
TMC6	364.67	534.44	449.56	-0.55	0.11	-5.07	4.03E-07	5.18E-06	No Significant Difference
CHST15	1373.12	1709.33	1541.23	-0.32	0.06	-5.07	4.04E-07	5.19E-06	No Significant Difference
SLC26A6	376.15	538.04	457.09	-0.52	0.1	-5.06	4.09E-07	5.26E-06	No Significant Difference
UBA52	4035.3	3270.45	3652.88	0.3	0.06	5.06E+00	4.14E-07	5.31E-06	No Significant Difference
KIAA1549	1348.19	1662.06	1505.12	-0.3	0.06	-5.06	4.18E-07	5.36E-06	No Significant Difference
NGEF	595.66	797	696.33	-0.42	0.08	-5.06	4.22E-07	5.41E-06	No Significant Difference
MAP1LC3B	1895.58	1538.15	1716.86	0.3	0.06	5.06E+00	4.23E-07	5.41E-06	No Significant Difference
CCNG1	1273.26	1622.51	1447.89	-0.35	0.07	-5.06	4.24E-07	5.42E-06	No Significant Difference
RPL36AP37	1585.26	1194.78	1390.02	0.41	0.08	5.06E+00	4.26E-07	5.45E-06	No Significant Difference
TMED2	4856.62	4213.45	4535.03	0.2	0.04	5.06E+00	4.27E-07	5.45E-06	No Significant Difference
TP53	1294.18	1616.26	1455.22	-0.32	0.06	-5.05	4.38E-07	5.58E-06	No Significant Difference
RNA polymerase II-specific`molecular_function`A DNA-binding transcription factor activity that represses or decreases the transcription of specific gene sets transcribed by RNA polymerase II. [GOC:txnOH-2018];GO:0031625//ubiquitin protein ligase binding`molecular_function`Binding to a ubiquitin protein ligase enzyme	rate or extent of cellular DNA-templated transcription. [GOC:go_curators	GOC:txnOH];GO:0060218//hematopoietic stem cell differentiation`biological_process`The process in which a relatively unspecialized cell acquires specialized features of a hematopoietic stem cell. A stem cell is a cell that retains the ability to divide and proliferate throughout life to provide progenitor cells that can differentiate into specialized cells. [GOC:bf	GOC:BHF	GOC:dph	GOC:rl	PMID:15378083];GO:0007405//neuroblast proliferation`biological_process`The expansion of a neuroblast population by cell division. A neuroblast is any cell that will divide and give rise to a neuron. [GOC:ai	GOC:mtg_sensu	GOC:sart];GO:0006978//DNA damage response	rate or extent of RNA polymerase II transcriptional preinitiation complex assembly. [GOC:go_curators];GO:0001227//DNA-binding transcription repressor activity
CAPRIN2	2442.54	2047.88	2245.21	0.25	0.05	5.05E+00	4.40E-07	5.60E-06	No Significant Difference
CPT1A	3902.08	4519.3	4210.69	-0.21	0.04	-5.05	4.41E-07	5.61E-06	No Significant Difference		PMID:27145859];GO:1901525//negative regulation of mitophagy`biological_process`Any process that stops	prevents or reduces the frequency	rate or extent of mitophagy. [GOC:TermGenie];GO:0030308//negative regulation of cell growth`biological_process`Any process that stops	prevents	or reduces the frequency	rate	extent or direction of cell growth. [GOC:go_curators];GO:0045944//positive regulation of transcription by RNA polymerase II`biological_process`Any process that activates or increases the frequency	rate or extent of transcription from an RNA polymerase II promoter. [GOC:go_curators	GOC:txnOH];GO:0043073//germ cell nucleus`cellular_component`The nucleus of a germ cell	a reproductive cell in multicellular organisms. [CL:0000586	GOC:go_curators];GO:0097252//oligodendrocyte apoptotic process`biological_process`Any apoptotic process in an oligodendrocyte. Oligodendrocytes belong to a class of large neuroglial (macroglial) cells in the central nervous system	where they form the insulating myelin sheath of axons. [CL:0000128	GOC:mtg_apoptosis	GOC:yaf	PMID:16723520];GO:0045861//negative regulation of proteolysis`biological_process`Any process that stops	prevents	or reduces the frequency	rate or extent of the hydrolysis of a peptide bond or bonds within a protein. [GOC:go_curators];GO:0003682//chromatin binding`molecular_function`Binding to chromatin	the network of fibers of DNA	protein	and sometimes RNA	that make up the chromosomes of the eukaryotic nucleus during interphase. [GOC:jl	ISBN:0198506732	PMID:20404130];GO:0002039//p53 binding`molecular_function`Binding to one of the p53 family of proteins. [GOC:hjd];GO:0008285//negative regulation of cell population proliferation`biological_process`Any process that stops	prevents or reduces the rate or extent of cell proliferation. [GOC:go_curators];GO:0097193//intrinsic apoptotic signaling pathway`biological_process`The series of molecular signals in which an intracellular signal is conveyed to trigger the apoptotic death of a cell. The pathway starts with reception of an intracellular signal (e.g. DNA damage	endoplasmic reticulum stress	oxidative stress etc.)	and ends when the execution phase of apoptosis is triggered. The intrinsic apoptotic signaling pathway is crucially regulated by permeabilization of the mitochondrial outer membrane (MOMP). [GOC:mtg_apoptosis	GOC:yaf	PMID:11919192	PMID:17340152	PMID:18852119];GO:1990144//intrinsic apoptotic signaling pathway in response to hypoxia`biological_process`The series of molecular signals in which an intracellular signal is conveyed to trigger the apoptotic death of a cell. The pathway is induced in response to hypoxia (lowered oxygen tension). Hypoxia	defined as a decline in O2 levels below normoxic levels of 20.8 - 20.95%	results in metabolic adaptation at both the cellular and organismal level. The pathway ends when the execution phase of apoptosis is triggered. [GOC:BHF	GOC:mtg_apoptosis	GOC:rl	PMID:20436456];GO:0010666//positive regulation of cardiac muscle cell apoptotic process`biological_process`Any process that increases the rate or extent of cardiac cell apoptotic process	a form of programmed cell death induced by external or internal signals that trigger the activity of proteolytic caspases whose actions dismantle a cardiac muscle cell and result in its death. [GOC:dph	GOC:mtg_apoptosis
ENTPD1-AS1	842.44	636.63	739.53	0.4	0.08	5.05E+00	4.43E-07	5.64E-06	No Significant Difference
SNHG15	798.8	596.39	697.6	0.42	0.08	5.05E+00	4.45E-07	5.65E-06	No Significant Difference
EIF3K	13328.1	11492.8	12410.5	0.21	0.04	5.05E+00	4.46E-07	5.66E-06	No Significant Difference
RCN1	2955.25	2493.75	2724.5	0.25	0.05	5.04E+00	4.54E-07	5.75E-06	No Significant Difference
BCL3	182.17	315.31	248.74	-0.8	0.16	-5.04	4.67E-07	5.92E-06	No Significant Difference
CIT	2481.98	2998.81	2740.4	-0.27	0.05	-5.03	4.81E-07	6.09E-06	No Significant Difference
MED24	1600.49	1953.35	1776.92	-0.29	0.06	-5.03	4.82E-07	6.09E-06	No Significant Difference
CAMSAP2	2668.04	2249.69	2458.87	0.25	0.05	5.03E+00	4.85E-07	6.14E-06	No Significant Difference
SIRT3	807.7	1037.54	922.62	-0.36	0.07	-5.03	4.87E-07	6.15E-06	No Significant Difference
SORT1	795.09	1036.11	915.6	-0.38	0.08	-5.03	4.87E-07	6.15E-06	No Significant Difference
MAPK11	664.53	876.07	770.3	-0.4	0.08	-5.03	4.88E-07	6.15E-06	No Significant Difference
UTP6	2229.94	1859.65	2044.8	0.26	0.05	5.03E+00	4.95E-07	6.23E-06	No Significant Difference
ECHDC2	819.84	1075.73	947.79	-0.39	0.08	-5.03	4.96E-07	6.24E-06	No Significant Difference
TFAM	2271.6	1898.47	2085.04	0.26	0.05	5.02E+00	5.04E-07	6.33E-06	No Significant Difference
RPL36A	4079.49	3221.64	3650.57	0.34	0.07	5.02E+00	5.11E-07	6.42E-06	No Significant Difference
SOX12	1212.84	1524.02	1368.43	-0.33	0.07	-5.02	5.17E-07	6.49E-06	No Significant Difference
RAC1	12083.9	10668.1	11376	0.18	0.04	5.02E+00	5.18E-07	6.50E-06	No Significant Difference
SSR1	3186.18	2698.83	2942.5	0.24	0.05	5.02E+00	5.28E-07	6.61E-06	No Significant Difference
ITGB4	429.23	618.09	523.66	-0.53	0.11	-5.02	5.30E-07	6.63E-06	No Significant Difference
AP1G2	441.01	621.49	531.25	-0.5	0.1	-5.02	5.30E-07	6.63E-06	No Significant Difference
TRAF7	1856.09	2244.07	2050.08	-0.28	0.05	-5.01	5.31E-07	6.63E-06	No Significant Difference
COL4A2	223.27	127.55	175.41	0.81	0.16	5.01E+00	5.32E-07	6.64E-06	No Significant Difference
CELSR2	143.56	243.78	193.67	-0.77	0.15	-5.01	5.32E-07	6.64E-06	No Significant Difference
EMB	1819.39	1463.59	1641.49	0.32	0.06	5.01E+00	5.43E-07	6.76E-06	No Significant Difference
DNAJA3	1915.01	1562.04	1738.52	0.29	0.06	5.01E+00	5.51E-07	6.86E-06	No Significant Difference
BOD1	1441.92	1158.68	1300.3	0.31	0.06	5.01E+00	5.52E-07	6.86E-06	No Significant Difference
SNU13	1599.66	1271.17	1435.42	0.33	0.07	5.01E+00	5.54E-07	6.89E-06	No Significant Difference
FAM216A	955.33	737.91	846.62	0.37	0.07	5.01E+00	5.54E-07	6.89E-06	No Significant Difference
MAFK	1646.7	2052.27	1849.49	-0.32	0.06	-5.01	5.56E-07	6.89E-06	No Significant Difference
RPS12	5503.49	4424.17	4963.83	0.32	0.06	5.00E+00	5.66E-07	7.02E-06	No Significant Difference
CYB561	615.76	819.17	717.46	-0.41	0.08	-5	5.67E-07	7.03E-06	No Significant Difference
STAT2	640.97	846.02	743.49	-0.4	0.08	-5	5.71E-07	7.07E-06	No Significant Difference
WARS1	2146.75	1789.84	1968.29	0.26	0.05	5.00E+00	5.73E-07	7.08E-06	No Significant Difference
ARHGEF5	1080.7	1365.06	1222.88	-0.34	0.07	-5	5.82E-07	7.19E-06	No Significant Difference
ASCC1	1936.87	2320.81	2128.84	-0.26	0.05	-5	5.87E-07	7.25E-06	No Significant Difference
PSMD8	5667.79	4952.12	5309.95	0.19	0.04	4.99E+00	5.99E-07	7.39E-06	No Significant Difference
PHF12	1734.05	2118.05	1926.05	-0.29	0.06	-4.99	6.01E-07	7.40E-06	No Significant Difference
PRRC2A	11871.1	14125.6	12998.3	-0.25	0.05	-4.99	6.05E-07	7.45E-06	No Significant Difference
COPRS	1300.27	1032.24	1166.26	0.33	0.07	4.99E+00	6.06E-07	7.45E-06	No Significant Difference
MAP3K14	1900.87	1542.02	1721.44	0.3	0.06	4.99E+00	6.06E-07	7.45E-06	No Significant Difference
RAPGEF1	2595.26	3089.85	2842.55	-0.25	0.05	-4.99	6.09E-07	7.47E-06	No Significant Difference
MORC2	1628.09	1969.59	1798.84	-0.28	0.06	-4.99	6.13E-07	7.52E-06	No Significant Difference
PCIF1	502.58	690.49	596.53	-0.46	0.09	-4.99	6.13E-07	7.52E-06	No Significant Difference
EIF3F	6031.8	5324.82	5678.31	0.18	0.04	4.99E+00	6.17E-07	7.56E-06	No Significant Difference
OTUD5	1245.71	1543.18	1394.44	-0.31	0.06	-4.98	6.20E-07	7.59E-06	No Significant Difference
SNRNP200	11863.4	13408.3	12635.9	-0.18	0.04	-4.98	6.23E-07	7.61E-06	No Significant Difference
MARCKSL1	2098.8	2493.44	2296.12	-0.25	0.05	-4.98	6.25E-07	7.63E-06	No Significant Difference
KLHL24	199.8	314.13	256.97	-0.65	0.13	-4.98	6.35E-07	7.75E-06	No Significant Difference
HFE	184.45	296.21	240.33	-0.68	0.14	-4.97	6.71E-07	8.18E-06	No Significant Difference
HLA-A	5797.66	5055.96	5426.81	0.2	0.04	4.97E+00	6.81E-07	8.29E-06	No Significant Difference
EIF2B3	962.77	720.68	841.72	0.42	0.08	4.96E+00	6.90E-07	8.40E-06	No Significant Difference
NOP58	3228.71	2764.48	2996.6	0.22	0.05	4.96E+00	6.94E-07	8.44E-06	No Significant Difference
VRK2	940.34	724.93	832.64	0.38	0.08	4.96E+00	7.12E-07	8.65E-06	No Significant Difference
ZNF860	166.4	274.81	220.61	-0.72	0.15	-4.95	7.28E-07	8.85E-06	No Significant Difference
SERPINB1	521.23	707.12	614.17	-0.44	0.09	-4.95	7.39E-07	8.97E-06	No Significant Difference
NNT	1730.43	2093.72	1912.07	-0.27	0.06	-4.95	7.43E-07	9.01E-06	No Significant Difference
APLP2	20558.2	18716.8	19637.5	0.14	0.03	4.95E+00	7.44E-07	9.01E-06	No Significant Difference
MADD	1568.92	1935.42	1752.17	-0.3	0.06	-4.95	7.49E-07	9.06E-06	No Significant Difference
CDC42BPG	114.44	203.22	158.83	-0.83	0.17	-4.95	7.51E-07	9.08E-06	No Significant Difference
TADA3	1517.35	1879.9	1698.62	-0.31	0.06	-4.95	7.55E-07	9.12E-06	No Significant Difference
PLK2	742.77	962.13	852.45	-0.37	0.08	-4.94	7.67E-07	9.26E-06	No Significant Difference
CITED2	820.24	1057.69	938.96	-0.37	0.07	-4.94	7.68E-07	9.26E-06	No Significant Difference
TAF6	1499.07	1875.06	1687.07	-0.32	0.07	-4.94	7.77E-07	9.37E-06	No Significant Difference
DNAJC3	955.74	732.76	844.25	0.38	0.08	4.94E+00	7.83E-07	9.43E-06	No Significant Difference
AKT1	3593.49	4302.83	3948.16	-0.26	0.05	-4.94	7.87E-07	9.47E-06	No Significant Difference
enzyme production	thus releasing the NF-kappaB dimers	which can translocate to the nucleus to bind DNA and regulate transcription. The canonical NF-kappaB pathway is mainly stimulated by proinflammatory cytokines such as IL-1beta	tumor necrosis factor (TNF)-alpha	antigen ligands	and toll-like receptors (TLRs). [GOC:bf	PMID:12773372	PMID:34659217];GO:0010628//positive regulation of gene expression`biological_process`Any process that increases the frequency	rate or extent of gene expression. Gene expression is the process in which a gene's coding sequence is converted into a mature gene product (protein or RNA). [GOC:txnOH-2018];GO:0045944//positive regulation of transcription by RNA polymerase II`biological_process`Any process that activates or increases the frequency	secretion
MAML3	217.51	357.53	287.52	-0.72	0.15	-4.94	8.01E-07	9.63E-06	No Significant Difference
KIFC2	1109.48	1409.91	1259.69	-0.35	0.07	-4.93	8.08E-07	9.70E-06	No Significant Difference		secretion	enzyme production	gene expression	etc.) as a result of a nerve growth factor stimulus. [PMID:22399805	Wikipedia:Nerve_growth_factor];GO:0018105//peptidyl-serine phosphorylation`biological_process`The phosphorylation of peptidyl-serine to form peptidyl-O-phospho-L-serine. [RESID:AA0037];GO:0033138//positive regulation of peptidyl-serine phosphorylation`biological_process`Any process that activates or increases the frequency	rate or extent of the phosphorylation of peptidyl-serine. [GOC:mah];GO:0097194//execution phase of apoptosis`biological_process`A stage of the apoptotic process that starts with the controlled breakdown of the cell through the action of effector caspases or other effector molecules (e.g. cathepsins	calpains etc.). Key steps of the execution phase are rounding-up of the cell	retraction of pseudopodes	reduction of cellular volume (pyknosis)	chromatin condensation	nuclear fragmentation (karyorrhexis)	plasma membrane blebbing and fragmentation of the cell into apoptotic bodies. When the execution phase is completed	the cell has died. [GOC:mtg_apoptosis	PMID:21760595];GO:0071380//cellular response to prostaglandin E stimulus`biological_process`Any process that results in a change in state or activity of a cell (in terms of movement	secretion	enzyme production	gene expression	etc.) as a result of a prostagladin E stimulus. [GOC:mah];GO:0019049//virus-mediated perturbation of host defense response`biological_process`A process in which a virus interferes with the ability of the host to mount a defense in response to its presence. Host defenses may be induced by the presence of the virus or may be preformed (e.g. physical barriers). The host is defined as the larger of t…	rate or extent of the formation of a myelin sheath around nerve axons. [GOC:mah];GO:0042593//glucose homeostasis`biological_process`Any process involved in the maintenance of an internal steady state of glucose within an organism or cell. [GOC:go_curators];GO:0051146//striated muscle cell differentiation`biological_process`The process in which a relatively unspecialized cell acquires specialized …	and cardiac and voluntary muscle are types of striated muscle. [CL:0000737	GOC:ai];GO:0032869//cellular response to insulin stimulus`biological_process`Any process that results in a change in state or activity of a cell (in terms of movement	secretion	enzyme production	gene expression	etc.) as a result of an insulin stimulus. Insulin is a polypeptide hormone produced by the islets of Langerhans of the pancreas in mammals	and by the homologous organs of other organisms. [GOC:mah	ISBN:0198506732];GO:0071901//negative regulation of protein serine/threonine kinase activity`biological_process`Any process that decreases the rate	frequency	or extent of protein serine/threonine kinase activity. [GOC:BHF	GOC:mah];GO:0001649//osteoblast differentiation`biological_process`The process whereby a relatively unspecialized cell acquires the specialized features of an osteoblast	a mesodermal or neural crest cell that gives rise to bone. [CL:0000062	GO_REF:0000034	GOC:jid];GO:0005819//spindle`cellular_component`The array of microtubules and associated molecules that forms between opposite poles of a eukaryotic cell during mitosis or meiosis and serves to move the duplicated chromosomes apart. [ISBN:0198547684];GO:0004674//protein serine/threonine kinase activity`molecular_function`Catalysis of the reactions: ATP + protein serine = ADP + protein serine phos…	and ATP + protein threonine = ADP + protein threonine phosphate. [GOC:bf	MetaCyc:PROTEIN-KINASE-RXN	PMID:2956925];GO:0010467//gene expression`biological_process`The process in which a gene's sequence is converted into a mature gene product (protein or RNA). This includes the production of an RNA transcript and its processing	as well as translation and maturation for protein-coding genes. [GOC:txnOH-2018	PMID:25934543	PMID:31580950];GO:0043066//negative regulation of apoptotic process`biological_process`Any process that stops
MFSD1	863.22	648.3	755.76	0.41	0.08	4.93E+00	8.16E-07	9.79E-06	No Significant Difference
IPO5	5482.57	4794.12	5138.35	0.19	0.04	4.93E+00	8.18E-07	9.81E-06	No Significant Difference
FLOT1	3108.8	3624.14	3366.47	-0.22	0.05	-4.93	8.21E-07	9.83E-06	No Significant Difference
ME3	682.81	891.29	787.05	-0.38	0.08	-4.93	8.23E-07	9.85E-06	No Significant Difference
SNHG12	542.88	388.6	465.74	0.48	0.1	4.93E+00	8.32E-07	9.95E-06	No Significant Difference
TMEM44	973.87	1230.48	1102.18	-0.34	0.07	-4.93	8.36E-07	9.99E-06	No Significant Difference
MAP3K12	597.71	818.57	708.14	-0.46	0.09	-4.93	8.42E-07	1.01E-05	No Significant Difference
LRRC8C	1617.8	1322.02	1469.91	0.29	0.06	4.92E+00	8.46E-07	1.01E-05	No Significant Difference
TSHZ1	936.04	1200.2	1068.12	-0.36	0.07	-4.92	8.54E-07	1.02E-05	No Significant Difference
SNX25	545.48	388.59	467.04	0.49	0.1	4.92E+00	8.57E-07	1.02E-05	No Significant Difference
CAMK2N1	289.26	180.45	234.86	0.68	0.14	4.92E+00	8.74E-07	1.04E-05	No Significant Difference
PPP1R15A	700.68	521.08	610.88	0.43	0.09	4.92E+00	8.76E-07	1.04E-05	No Significant Difference
DVL2	1114.83	1406.12	1260.48	-0.34	0.07	-4.91	8.89E-07	1.06E-05	No Significant Difference
LRRC45	487.46	661.25	574.36	-0.44	0.09	-4.91	8.89E-07	1.06E-05	No Significant Difference
NCOR2	5018.75	7164.76	6091.75	-0.51	0.1	-4.91	8.96E-07	1.06E-05	No Significant Difference
ARHGEF25	193.23	304.56	248.9	-0.66	0.13	-4.91	9.04E-07	1.07E-05	No Significant Difference
SLIT1	23.58	72.11	47.84	-1.61	0.33	-4.91	9.05E-07	1.07E-05	Down
EIF3H	4275.87	3725.28	4000.57	0.2	0.04	4.91E+00	9.06E-07	1.07E-05	No Significant Difference
SLX9	710.99	519.4	615.2	0.45	0.09	4.91E+00	9.08E-07	1.07E-05	No Significant Difference
GALK1	253.49	379.43	316.46	-0.58	0.12	-4.91	9.14E-07	1.08E-05	No Significant Difference
WDTC1	850.2	1108.99	979.6	-0.39	0.08	-4.91	9.15E-07	1.08E-05	No Significant Difference
DHTKD1	497.94	673.22	585.58	-0.44	0.09	-4.9	9.35E-07	1.10E-05	No Significant Difference
PGM2	570.94	410.42	490.68	0.48	0.1	4.90E+00	9.39E-07	1.11E-05	No Significant Difference
KMT5C	305.16	444.76	374.96	-0.55	0.11	-4.9	9.40E-07	1.11E-05	No Significant Difference
ELOB	2428.87	1888.44	2158.65	0.36	0.07	4.90E+00	9.46E-07	1.11E-05	No Significant Difference
SARM1	217.02	339.99	278.51	-0.65	0.13	-4.9	9.68E-07	1.14E-05	No Significant Difference
NEMP1	2088.29	1716.69	1902.49	0.28	0.06	4.90E+00	9.68E-07	1.14E-05	No Significant Difference
ZNF358	306.01	446.64	376.33	-0.55	0.11	-4.9	9.70E-07	1.14E-05	No Significant Difference
POLR2L	3972.17	3211.77	3591.97	0.31	0.06	4.90E+00	9.78E-07	1.15E-05	No Significant Difference
NCOA3	1257.51	1555.07	1406.29	-0.31	0.06	-4.89	9.87E-07	1.16E-05	No Significant Difference
BCOR	1859.4	2277.35	2068.37	-0.29	0.06	-4.89	9.90E-07	1.16E-05	No Significant Difference
ADIRF-AS1	264.37	161.62	212.99	0.71	0.15	4.89E+00	1.03E-06	1.20E-05	No Significant Difference
TRIM2	85.5	163.04	124.27	-0.93	0.19	-4.88	1.04E-06	1.21E-05	No Significant Difference
GLIS2	577.6	809.22	693.41	-0.49	0.1	-4.88	1.07E-06	1.25E-05	No Significant Difference
CLN6	1187.55	934.08	1060.82	0.35	0.07	4.88E+00	1.08E-06	1.26E-05	No Significant Difference
YBX3	1952.31	1614.19	1783.25	0.27	0.06	4.87E+00	1.10E-06	1.28E-05	No Significant Difference
PSMA5	2031.21	1646.33	1838.77	0.3	0.06	4.87E+00	1.13E-06	1.31E-05	No Significant Difference
MYO1E	1232.94	1518.67	1375.81	-0.3	0.06	-4.86	1.15E-06	1.34E-05	No Significant Difference
SPATA20	1615.52	1944.8	1780.16	-0.27	0.06	-4.86	1.19E-06	1.38E-05	No Significant Difference
APOBEC3B	304.72	445.93	375.33	-0.55	0.11	-4.85	1.21E-06	1.41E-05	No Significant Difference
HINT1	2231.37	1825.99	2028.68	0.29	0.06	4.85E+00	1.21E-06	1.41E-05	No Significant Difference
MAT2A	8985.5	10019.8	9502.64	-0.16	0.03	-4.85	1.22E-06	1.42E-05	No Significant Difference
ORAI3	167.39	274.18	220.78	-0.72	0.15	-4.85	1.23E-06	1.43E-05	No Significant Difference
C19orf48P	1069.62	839.35	954.48	0.35	0.07	4.85E+00	1.24E-06	1.43E-05	No Significant Difference
SLC1A4	366.69	241.83	304.26	0.6	0.12	4.85E+00	1.25E-06	1.45E-05	No Significant Difference
SRGN	67.82	21.82	44.82	1.63	0.34	4.85E+00	1.26E-06	1.45E-05	Up
RPS6	6507.9	5654.89	6081.4	0.2	0.04	4.85E+00	1.27E-06	1.46E-05	No Significant Difference
YIF1B	1497.35	1812	1654.68	-0.28	0.06	-4.84	1.28E-06	1.48E-05	No Significant Difference
MLLT6	1311.02	1625.63	1468.33	-0.31	0.06	-4.84	1.28E-06	1.48E-05	No Significant Difference
RMDN3	636.96	467.49	552.22	0.45	0.09	4.84E+00	1.28E-06	1.48E-05	No Significant Difference
MFGE8	19577.4	22227	20902.2	-0.18	0.04	-4.84	1.29E-06	1.49E-05	No Significant Difference
GXYLT1	902.03	685.89	793.96	0.4	0.08	4.84E+00	1.30E-06	1.50E-05	No Significant Difference
FZD4	342.16	493.66	417.91	-0.53	0.11	-4.84	1.32E-06	1.52E-05	No Significant Difference
HLTF	4447.55	5136.48	4792.02	-0.21	0.04	-4.83	1.35E-06	1.55E-05	No Significant Difference
TCF7L2	756.59	977.79	867.19	-0.37	0.08	-4.83	1.36E-06	1.56E-05	No Significant Difference
MTCH2	3141.68	2653.92	2897.8	0.24	0.05	4.83E+00	1.36E-06	1.56E-05	No Significant Difference
SYNGR1	196.11	307.92	252.01	-0.65	0.13	-4.83	1.39E-06	1.59E-05	No Significant Difference
VEGFB	453.98	633.14	543.56	-0.48	0.1	-4.83	1.40E-06	1.60E-05	No Significant Difference
DDAH2	1097.19	1362.46	1229.83	-0.31	0.06	-4.82	1.40E-06	1.60E-05	No Significant Difference
CDK2AP2	632.93	826.63	729.78	-0.39	0.08	-4.82	1.41E-06	1.62E-05	No Significant Difference
TGFB1I1	498.19	680.24	589.22	-0.45	0.09	-4.82	1.41E-06	1.62E-05	No Significant Difference
SEMA7A	352.25	234.28	293.27	0.59	0.12	4.82E+00	1.44E-06	1.64E-05	No Significant Difference
HIP1R	561.48	749.94	655.71	-0.42	0.09	-4.82	1.46E-06	1.67E-05	No Significant Difference
PDRG1	1104.88	865.66	985.27	0.35	0.07	4.82E+00	1.47E-06	1.67E-05	No Significant Difference
NOP16	926.29	693.83	810.06	0.42	0.09	4.82E+00	1.47E-06	1.67E-05	No Significant Difference
OLMALINC	722.68	935.4	829.04	-0.37	0.08	-4.81	1.47E-06	1.68E-05	No Significant Difference
GFM1	2011.82	1671.37	1841.59	0.27	0.06	4.81E+00	1.48E-06	1.68E-05	No Significant Difference
PABPC4	5071.22	4402.15	4736.69	0.2	0.04	4.81E+00	1.49E-06	1.69E-05	No Significant Difference
TUBGCP4	775.16	997.74	886.45	-0.36	0.08	-4.81	1.49E-06	1.70E-05	No Significant Difference
RAB11B	1076.64	1377	1226.82	-0.36	0.07	-4.81	1.51E-06	1.71E-05	No Significant Difference
AEN	1098.85	864.37	981.61	0.35	0.07	4.80E+00	1.56E-06	1.77E-05	No Significant Difference
DCTD	1688.69	1389.5	1539.09	0.28	0.06	4.80E+00	1.58E-06	1.78E-05	No Significant Difference
NREP	54.96	119	86.98	-1.11	0.23	-4.8	1.58E-06	1.78E-05	Down
HSPA13	1097.49	860.31	978.9	0.35	0.07	4.80E+00	1.58E-06	1.78E-05	No Significant Difference
ZNF385A	46.21	106.45	76.33	-1.2	0.25	-4.8	1.58E-06	1.78E-05	Down
BHLHE40	987.23	1238.79	1113.01	-0.33	0.07	-4.8	1.62E-06	1.83E-05	No Significant Difference
HIP1	996.42	1252.59	1124.51	-0.33	0.07	-4.8	1.62E-06	1.83E-05	No Significant Difference
SERINC3	2814.64	2403.98	2609.31	0.23	0.05	4.79E+00	1.65E-06	1.86E-05	No Significant Difference
SYNC	244.34	142.78	193.56	0.77	0.16	4.79E+00	1.65E-06	1.86E-05	No Significant Difference
CLCN6	507.32	684.61	595.96	-0.43	0.09	-4.79	1.69E-06	1.91E-05	No Significant Difference
ARMC9	673.32	877.22	775.27	-0.38	0.08	-4.79	1.70E-06	1.91E-05	No Significant Difference
PHB1	5878.21	4971.43	5424.82	0.24	0.05	4.79E+00	1.70E-06	1.92E-05	No Significant Difference
OPRD1	246.53	366.48	306.5	-0.57	0.12	-4.79	1.71E-06	1.92E-05	No Significant Difference
MICALL2	1022.43	1291.39	1156.91	-0.34	0.07	-4.78	1.71E-06	1.92E-05	No Significant Difference
FKBP8	2386.2	2800.47	2593.33	-0.23	0.05	-4.78	1.72E-06	1.92E-05	No Significant Difference
ASIC1	162.95	264.94	213.95	-0.7	0.15	-4.78	1.72E-06	1.92E-05	No Significant Difference
SNX3	4527.63	3949.79	4238.71	0.2	0.04	4.78E+00	1.74E-06	1.94E-05	No Significant Difference
ARHGAP45	538.33	740.82	639.57	-0.46	0.1	-4.78	1.75E-06	1.96E-05	No Significant Difference
TNRC18	5074.59	5993.95	5534.27	-0.24	0.05	-4.78	1.77E-06	1.98E-05	No Significant Difference
HPRT1	1878.52	1523.55	1701.04	0.3	0.06	4.77E+00	1.84E-06	2.06E-05	No Significant Difference
ERVK3-1	1403.04	1128.56	1265.8	0.31	0.07	4.77E+00	1.85E-06	2.06E-05	No Significant Difference
DYNC2I2	969.23	1208.73	1088.98	-0.32	0.07	-4.77	1.87E-06	2.09E-05	No Significant Difference
-	1479.91	1791.29	1635.6	-0.28	0.06	-4.76	1.90E-06	2.12E-05	No Significant Difference
PPP2R5D	1934.31	2312.18	2123.24	-0.26	0.05	-4.76	1.91E-06	2.13E-05	No Significant Difference
CHD5	6777.66	7824.49	7301.08	-0.21	0.04	-4.76	1.93E-06	2.14E-05	No Significant Difference
GTF2H2	1118.85	873.17	996.01	0.36	0.08	4.76E+00	1.95E-06	2.17E-05	No Significant Difference
UBA2	7560.6	6707.08	7133.84	0.17	0.04	4.76E+00	1.96E-06	2.18E-05	No Significant Difference
STK11	1615.69	1954.94	1785.32	-0.28	0.06	-4.76	1.97E-06	2.19E-05	No Significant Difference
WBP2	1905.96	2284.04	2095	-0.26	0.06	-4.75	2.01E-06	2.23E-05	No Significant Difference
PRDM10	357.69	505.25	431.47	-0.5	0.11	-4.75	2.02E-06	2.24E-05	No Significant Difference
NDUFA4	2349.33	1854.5	2101.91	0.34	0.07	4.75E+00	2.02E-06	2.24E-05	No Significant Difference
ARHGEF39	520.88	704.54	612.71	-0.44	0.09	-4.75	2.08E-06	2.30E-05	No Significant Difference
PTDSS1	2345.47	1958.62	2152.05	0.26	0.05	4.74E+00	2.10E-06	2.32E-05	No Significant Difference
C1orf226	174.39	275.53	224.96	-0.66	0.14	-4.74	2.12E-06	2.35E-05	No Significant Difference
PLIN4	29.39	77.1	53.24	-1.39	0.29	-4.74	2.13E-06	2.35E-05	Down
MESD	1253.67	1011.47	1132.57	0.31	0.07	4.74E+00	2.13E-06	2.35E-05	No Significant Difference
PCYOX1	975.15	1215.16	1095.15	-0.32	0.07	-4.74	2.14E-06	2.36E-05	No Significant Difference
-	223.8	129.63	176.72	0.79	0.17	4.74E+00	2.17E-06	2.39E-05	No Significant Difference
SLC23A2	1038.58	810.05	924.32	0.36	0.08	4.73E+00	2.22E-06	2.45E-05	No Significant Difference
RRP9	970.7	754.34	862.52	0.36	0.08	4.73E+00	2.24E-06	2.46E-05	No Significant Difference
TRIM46	124.56	219.78	172.17	-0.82	0.17	-4.73	2.24E-06	2.46E-05	No Significant Difference
RAP1B	4336.44	3662.35	3999.39	0.24	0.05	4.73E+00	2.25E-06	2.46E-05	No Significant Difference
HDAC9	339.71	478.15	408.93	-0.49	0.1	-4.73	2.25E-06	2.46E-05	No Significant Difference
TNIP1	1860.21	1539.39	1699.8	0.27	0.06	4.73E+00	2.25E-06	2.47E-05	No Significant Difference
PLEKHM1	591.7	430.58	511.14	0.46	0.1	4.73E+00	2.26E-06	2.47E-05	No Significant Difference
EEA1	542.33	387.76	465.05	0.49	0.1	4.73E+00	2.28E-06	2.49E-05	No Significant Difference
CHD6	742.95	947.89	845.42	-0.35	0.07	-4.72	2.39E-06	2.61E-05	No Significant Difference
PTPN11	6451.72	5735.91	6093.82	0.17	0.04	4.72E+00	2.40E-06	2.62E-05	No Significant Difference
HECTD4	2263.09	2702.67	2482.88	-0.26	0.05	-4.72	2.41E-06	2.63E-05	No Significant Difference
FBLN1	1870.46	2245.85	2058.15	-0.26	0.06	-4.72	2.41E-06	2.63E-05	No Significant Difference
RBMX	6122.3	5422.35	5772.32	0.18	0.04	4.71E+00	2.46E-06	2.68E-05	No Significant Difference
-	47.99	107.8	77.9	-1.17	0.25	-4.71	2.49E-06	2.71E-05	Down
PSMC1	2971.21	2562.15	2766.68	0.21	0.05	4.71E+00	2.49E-06	2.71E-05	No Significant Difference
SPNS2	290.91	184.88	237.89	0.65	0.14	4.71E+00	2.52E-06	2.74E-05	No Significant Difference
STARD13	356.27	229.53	292.9	0.63	0.13	4.70E+00	2.55E-06	2.77E-05	No Significant Difference
ANPEP	6377.52	7564.65	6971.09	-0.25	0.05	-4.7	2.56E-06	2.78E-05	No Significant Difference
GRN	1473.36	1782.1	1627.73	-0.28	0.06	-4.7	2.57E-06	2.79E-05	No Significant Difference
FGFR4	51.4	114.78	83.09	-1.15	0.25	-4.7	2.58E-06	2.80E-05	Down
TIPIN	443.31	311.22	377.27	0.51	0.11	4.70E+00	2.58E-06	2.80E-05	No Significant Difference
TIMM8A	570.49	412.84	491.66	0.47	0.1	4.70E+00	2.60E-06	2.81E-05	No Significant Difference
KDF1	41.13	94.99	68.06	-1.21	0.26	-4.69	2.69E-06	2.91E-05	Down
PKD1P3	1469.71	1830.96	1650.33	-0.32	0.07	-4.69	2.77E-06	2.99E-05	No Significant Difference
CTDSP1	1266.41	1561.02	1413.71	-0.3	0.06	-4.69	2.78E-06	3.00E-05	No Significant Difference
WBP1	549.9	726.52	638.21	-0.4	0.09	-4.69	2.79E-06	3.01E-05	No Significant Difference
NBPF1	1958.2	1627.5	1792.85	0.27	0.06	4.68E+00	2.82E-06	3.04E-05	No Significant Difference
RBBP4	4844.39	5474.66	5159.52	-0.18	0.04	-4.68	2.84E-06	3.06E-05	No Significant Difference
TUBB3	4136.36	3544.88	3840.62	0.22	0.05	4.68E+00	2.85E-06	3.07E-05	No Significant Difference
SPPL2A	2159.23	1765.81	1962.52	0.29	0.06	4.68E+00	2.88E-06	3.09E-05	No Significant Difference
CABLES2	262.29	386.79	324.54	-0.56	0.12	-4.68	2.88E-06	3.10E-05	No Significant Difference
TJP2	1782.84	1466.34	1624.59	0.28	0.06	4.68E+00	2.90E-06	3.11E-05	No Significant Difference
PPP1R8	1569.51	1292.3	1430.9	0.28	0.06	4.68E+00	2.91E-06	3.12E-05	No Significant Difference
LBHD1	135.61	225.3	180.45	-0.73	0.16	-4.68	2.94E-06	3.15E-05	No Significant Difference
EIF3J	2981.87	2485.35	2733.61	0.26	0.06	4.67E+00	2.94E-06	3.15E-05	No Significant Difference
HNRNPAB	6233.65	5474.57	5854.11	0.19	0.04	4.67E+00	2.94E-06	3.15E-05	No Significant Difference
POLR3B	476.26	336.7	406.48	0.5	0.11	4.67E+00	2.96E-06	3.16E-05	No Significant Difference
SLC37A4	937.34	1167.87	1052.6	-0.32	0.07	-4.67	2.99E-06	3.19E-05	No Significant Difference
MEGF8	814.37	1040.5	927.44	-0.35	0.08	-4.67	3.03E-06	3.24E-05	No Significant Difference
NIN	1237.82	995.5	1116.66	0.32	0.07	4.67E+00	3.05E-06	3.25E-05	No Significant Difference
ZMYND8	1010.07	1303.38	1156.73	-0.37	0.08	-4.67	3.06E-06	3.26E-05	No Significant Difference
APEH	2027.93	2386.61	2207.27	-0.24	0.05	-4.67	3.08E-06	3.28E-05	No Significant Difference
RPS25	8126.62	6802.94	7464.78	0.26	0.06	4.67E+00	3.09E-06	3.29E-05	No Significant Difference
CISD1	725.16	542.25	633.7	0.42	0.09	4.66E+00	3.15E-06	3.35E-05	No Significant Difference
SLCO1B3	107.5	46.93	77.21	1.19	0.26	4.66E+00	3.22E-06	3.43E-05	Up
BEX2	55.97	15.71	35.84	1.83	0.39	4.66E+00	3.22E-06	3.43E-05	Up
HBEGF	218.35	130.76	174.55	0.74	0.16	4.66E+00	3.23E-06	3.43E-05	No Significant Difference
CLDN7	303.83	435.63	369.73	-0.52	0.11	-4.65	3.26E-06	3.46E-05	No Significant Difference
RAVER1	1231.12	1538.56	1384.84	-0.32	0.07	-4.65	3.31E-06	3.51E-05	No Significant Difference
FAM120A	3027.73	2577.27	2802.5	0.23	0.05	4.65E+00	3.33E-06	3.53E-05	No Significant Difference
MTMR11	210.09	323.06	266.58	-0.62	0.13	-4.65	3.37E-06	3.57E-05	No Significant Difference
VCL	9703.58	10803.9	10253.8	-0.16	0.03	-4.65	3.37E-06	3.57E-05	No Significant Difference
BCL2A1	177.8	98.49	138.14	0.86	0.18	4.64E+00	3.45E-06	3.65E-05	No Significant Difference
GIPC3	40.96	94.54	67.75	-1.21	0.26	-4.64	3.46E-06	3.66E-05	Down
ALKBH8	523.14	378.97	451.06	0.47	0.1	4.64E+00	3.47E-06	3.66E-05	No Significant Difference
SEPTIN7	7783.17	6951.86	7367.51	0.16	0.04	4.64E+00	3.47E-06	3.66E-05	No Significant Difference
RPS9	5399.14	4634.21	5016.68	0.22	0.05	4.64E+00	3.53E-06	3.72E-05	No Significant Difference
TIMM21	1423.82	1140.54	1282.18	0.32	0.07	4.64E+00	3.53E-06	3.72E-05	No Significant Difference
VPS13C	1552.52	1271.42	1411.97	0.29	0.06	4.64E+00	3.57E-06	3.76E-05	No Significant Difference
OCLN	1387.33	1123.07	1255.2	0.31	0.07	4.63E+00	3.58E-06	3.77E-05	No Significant Difference
MYH10	1860.63	2194.07	2027.35	-0.24	0.05	-4.63	3.59E-06	3.77E-05	No Significant Difference
REPS1	827.91	639.08	733.49	0.37	0.08	4.63E+00	3.60E-06	3.78E-05	No Significant Difference
RPS28	1591.29	1237.99	1414.64	0.36	0.08	4.63E+00	3.61E-06	3.79E-05	No Significant Difference
NEK6	1113.02	1371.2	1242.11	-0.3	0.07	-4.63	3.62E-06	3.79E-05	No Significant Difference
FAR1	2484.33	2100.04	2292.19	0.24	0.05	4.63E+00	3.63E-06	3.81E-05	No Significant Difference
NDE1	1141.34	1397.5	1269.42	-0.29	0.06	-4.63	3.68E-06	3.86E-05	No Significant Difference
SCRN2	324.94	461.59	393.26	-0.51	0.11	-4.62	3.75E-06	3.92E-05	No Significant Difference
RPS21	2372.31	1906.15	2139.23	0.32	0.07	4.62E+00	3.82E-06	4.00E-05	No Significant Difference
C6orf62	4532.21	3961.74	4246.98	0.19	0.04	4.62E+00	3.83E-06	4.00E-05	No Significant Difference
ATP1B3	2977.79	2518.09	2747.94	0.24	0.05	4.62E+00	3.85E-06	4.02E-05	No Significant Difference
CLCN5	1053.53	827.21	940.37	0.35	0.08	4.62E+00	3.87E-06	4.04E-05	No Significant Difference
FKBP9	2582.24	2985.81	2784.02	-0.21	0.05	-4.62	3.88E-06	4.04E-05	No Significant Difference
IPO4	2522.05	2119.05	2320.55	0.25	0.05	4.62E+00	3.90E-06	4.06E-05	No Significant Difference
DNAJB6	7225.18	6437.71	6831.44	0.17	0.04	4.62E+00	3.91E-06	4.07E-05	No Significant Difference
AGBL5	1119.29	1388.89	1254.09	-0.31	0.07	-4.61	3.93E-06	4.09E-05	No Significant Difference
-	241.39	149.42	195.4	0.69	0.15	4.61E+00	3.98E-06	4.13E-05	No Significant Difference
ITGA3	14681.3	13009.9	13845.6	0.17	0.04	4.61E+00	4.00E-06	4.16E-05	No Significant Difference
TAOK3	701.34	912.33	806.84	-0.38	0.08	-4.61	4.04E-06	4.19E-05	No Significant Difference
FKBP5	1175.15	942.58	1058.87	0.32	0.07	4.61E+00	4.04E-06	4.19E-05	No Significant Difference
ADORA2A	74.67	144.08	109.37	-0.95	0.21	-4.61	4.04E-06	4.19E-05	No Significant Difference
DESI2	2378.77	2012.5	2195.64	0.24	0.05	4.61E+00	4.08E-06	4.22E-05	No Significant Difference
DNAJC2	1581.08	1309.04	1445.06	0.27	0.06	4.60E+00	4.14E-06	4.29E-05	No Significant Difference
SCCPDH	1589.94	1289.85	1439.9	0.3	0.07	4.60E+00	4.16E-06	4.30E-05	No Significant Difference
ZBED5	3540.98	4069.68	3805.33	-0.2	0.04	-4.6	4.16E-06	4.30E-05	No Significant Difference
C1QBP	3274.64	2776.97	3025.8	0.24	0.05	4.60E+00	4.24E-06	4.37E-05	No Significant Difference
FUT8	673.28	503.45	588.37	0.42	0.09	4.60E+00	4.27E-06	4.41E-05	No Significant Difference
C19orf33	953.61	700.61	827.11	0.45	0.1	4.60E+00	4.28E-06	4.42E-05	No Significant Difference
-	2645.45	3070.67	2858.06	-0.22	0.05	-4.6	4.29E-06	4.42E-05	No Significant Difference
CLDN4	1158.46	1418.06	1288.26	-0.29	0.06	-4.6	4.30E-06	4.43E-05	No Significant Difference
IRS1	1169.58	1442.02	1305.8	-0.3	0.07	-4.59	4.33E-06	4.45E-05	No Significant Difference
RNF10	2289.05	2670.77	2479.91	-0.22	0.05	-4.59	4.34E-06	4.47E-05	No Significant Difference
MED12	1680.23	2054.87	1867.55	-0.29	0.06	-4.59	4.49E-06	4.61E-05	No Significant Difference
CTSC	1429.28	1166.63	1297.95	0.29	0.06	4.58E+00	4.54E-06	4.67E-05	No Significant Difference
HP1BP3	5949.5	6661.23	6305.36	-0.16	0.04	-4.58	4.62E-06	4.74E-05	No Significant Difference
NOC3L	1737.79	1452.85	1595.32	0.26	0.06	4.58E+00	4.63E-06	4.75E-05	No Significant Difference
GTF3C1	3670.91	4376.14	4023.53	-0.25	0.06	-4.58	4.65E-06	4.77E-05	No Significant Difference
APPAT	304.81	200.06	252.43	0.61	0.13	4.58E+00	4.65E-06	4.77E-05	No Significant Difference
CTSZ	1739.32	2079.01	1909.16	-0.26	0.06	-4.58	4.66E-06	4.77E-05	No Significant Difference
RPL18A	5353.53	4652.74	5003.14	0.2	0.04	4.58E+00	4.67E-06	4.77E-05	No Significant Difference
RRAGC	1338.84	1071.05	1204.95	0.32	0.07	4.58E+00	4.73E-06	4.83E-05	No Significant Difference
CASTOR2	464.7	637.37	551.04	-0.46	0.1	-4.57	4.78E-06	4.88E-05	No Significant Difference
MT-ATP6	20263.3	17714.2	18988.8	0.19	0.04	4.57E+00	4.85E-06	4.95E-05	No Significant Difference
SNRPD2	2093.64	1684.78	1889.21	0.31	0.07	4.57E+00	4.90E-06	5.00E-05	No Significant Difference
TUBB2A	562.24	404.07	483.15	0.47	0.1	4.57E+00	4.94E-06	5.04E-05	No Significant Difference
DTL	1184.07	946.2	1065.14	0.32	0.07	4.57E+00	4.98E-06	5.07E-05	No Significant Difference
DISP2	502.25	352.4	427.33	0.51	0.11	4.56E+00	5.01E-06	5.10E-05	No Significant Difference
SET	9820.54	8738.51	9279.52	0.17	0.04	4.56E+00	5.01E-06	5.10E-05	No Significant Difference
STK40	1206.28	952.06	1079.17	0.34	0.07	4.56E+00	5.07E-06	5.15E-05	No Significant Difference
POLE4	596.46	436.9	516.68	0.45	0.1	4.56E+00	5.08E-06	5.16E-05	No Significant Difference
MRPL15	1674.24	1383.25	1528.75	0.28	0.06	4.56E+00	5.15E-06	5.22E-05	No Significant Difference
KIF3B	2538.36	2957.33	2747.84	-0.22	0.05	-4.56	5.15E-06	5.23E-05	No Significant Difference
SPIRE2	309.76	443.46	376.61	-0.52	0.11	-4.56	5.19E-06	5.26E-05	No Significant Difference
MT-CO2	59674.7	52599.2	56137	0.18	0.04	4.56E+00	5.20E-06	5.26E-05	No Significant Difference
FAM98A	1308.68	1059.54	1184.11	0.3	0.07	4.56E+00	5.20E-06	5.26E-05	No Significant Difference
PDCD11	5057.09	4407.26	4732.18	0.2	0.04	4.56E+00	5.23E-06	5.29E-05	No Significant Difference
HAP1	226.89	342.18	284.53	-0.59	0.13	-4.55	5.28E-06	5.33E-05	No Significant Difference
POLE3	1597.33	1318.67	1458	0.28	0.06	4.55E+00	5.29E-06	5.34E-05	No Significant Difference
HBP1	301.34	428.58	364.96	-0.51	0.11	-4.55	5.35E-06	5.40E-05	No Significant Difference
EIF2AK1	5631.82	6353.02	5992.42	-0.17	0.04	-4.55	5.36E-06	5.41E-05	No Significant Difference
CXCL16	74.99	28.54	51.77	1.39	0.31	4.55E+00	5.37E-06	5.41E-05	Up
CRACR2B	1275.16	1577.33	1426.24	-0.31	0.07	-4.55	5.39E-06	5.43E-05	No Significant Difference
CHST10	665.91	496.42	581.16	0.42	0.09	4.54E+00	5.50E-06	5.53E-05	No Significant Difference
FAM83H	1545.61	1920.56	1733.08	-0.31	0.07	-4.54	5.50E-06	5.53E-05	No Significant Difference
LPIN3	327.24	459.99	393.61	-0.49	0.11	-4.54	5.55E-06	5.58E-05	No Significant Difference
ATP2A2	11104.1	10052.1	10578.1	0.14	0.03	4.54E+00	5.60E-06	5.62E-05	No Significant Difference
KRR1	2956.68	3433.41	3195.05	-0.21	0.05	-4.54	5.62E-06	5.64E-05	No Significant Difference
HEXB	2497.11	2070.7	2283.91	0.27	0.06	4.54E+00	5.66E-06	5.67E-05	No Significant Difference
RPL15	7633.71	6589.9	7111.81	0.21	0.05	4.54E+00	5.73E-06	5.74E-05	No Significant Difference
TIPRL	1568.25	1277.5	1422.88	0.3	0.07	4.53E+00	5.78E-06	5.79E-05	No Significant Difference
CCDC88B	170.69	267.86	219.27	-0.65	0.14	-4.53	5.90E-06	5.90E-05	No Significant Difference
CCDC47	2126.68	1803.06	1964.87	0.24	0.05	4.53E+00	5.93E-06	5.93E-05	No Significant Difference
EEF1A1	193472	208826	201149	-0.11	0.02	-4.52	6.09E-06	6.08E-05	No Significant Difference
PRKCA	3110.76	2695.74	2903.25	0.21	0.05	4.52E+00	6.10E-06	6.09E-05	No Significant Difference
HOXB-AS3	222.34	342.83	282.59	-0.63	0.14	-4.52	6.12E-06	6.11E-05	No Significant Difference
CACNG8	2900.72	3374.07	3137.39	-0.22	0.05	-4.52	6.13E-06	6.11E-05	No Significant Difference
HSD3B7	53.48	111.43	82.46	-1.06	0.24	-4.52	6.17E-06	6.14E-05	Down
RAI1	1611.46	2003.44	1807.45	-0.32	0.07	-4.52	6.23E-06	6.20E-05	No Significant Difference
MVD	756.43	960.11	858.27	-0.34	0.08	-4.52	6.24E-06	6.21E-05	No Significant Difference
PLEKHB2	3409.49	2953.15	3181.32	0.21	0.05	4.52E+00	6.32E-06	6.28E-05	No Significant Difference
STARD8	161.04	255.74	208.39	-0.67	0.15	-4.52	6.32E-06	6.28E-05	No Significant Difference
CACYBP	2997.95	2520.92	2759.43	0.25	0.06	4.51E+00	6.38E-06	6.33E-05	No Significant Difference
ZBED6	1605.26	1972.81	1789.04	-0.3	0.07	-4.51	6.47E-06	6.42E-05	No Significant Difference
MINDY1	315.63	449.14	382.38	-0.51	0.11	-4.51	6.49E-06	6.43E-05	No Significant Difference
GTF2H1	1578.61	1300.52	1439.57	0.28	0.06	4.51E+00	6.51E-06	6.45E-05	No Significant Difference
IQCE	866.74	1089.9	978.32	-0.33	0.07	-4.51	6.54E-06	6.47E-05	No Significant Difference
MAPK12	847.63	1061.93	954.78	-0.33	0.07	-4.51	6.59E-06	6.52E-05	No Significant Difference
GLRX2	685.13	516.92	601.02	0.41	0.09	4.51E+00	6.59E-06	6.52E-05	No Significant Difference
IDI1	1456.75	1747.81	1602.28	-0.26	0.06	-4.51	6.62E-06	6.54E-05	No Significant Difference
SPG7	2391.98	2785.56	2588.77	-0.22	0.05	-4.5	6.64E-06	6.55E-05	No Significant Difference
ACIN1	3820.21	4413.22	4116.72	-0.21	0.05	-4.5	6.69E-06	6.60E-05	No Significant Difference
TRAFD1	717.29	916.68	816.99	-0.35	0.08	-4.5	6.73E-06	6.64E-05	No Significant Difference
SUDS3	1356.18	1627.69	1491.94	-0.26	0.06	-4.5	6.90E-06	6.80E-05	No Significant Difference
HTR1B	108.35	186.65	147.5	-0.78	0.17	-4.5	6.92E-06	6.81E-05	No Significant Difference
PKD1P1	993.37	1295.86	1144.61	-0.38	0.09	-4.5	6.95E-06	6.84E-05	No Significant Difference
ADGRB2	486.09	653.41	569.75	-0.43	0.1	-4.49	6.98E-06	6.87E-05	No Significant Difference
HOXC4	225.35	339.9	282.62	-0.6	0.13	-4.49	7.02E-06	6.90E-05	No Significant Difference
KLHL21	1076.98	854.8	965.89	0.33	0.07	4.49E+00	7.09E-06	6.96E-05	No Significant Difference
KIRREL1	1717.63	2042.72	1880.17	-0.25	0.06	-4.49	7.24E-06	7.10E-05	No Significant Difference
PPP1CC	6362.61	5625.78	5994.2	0.18	0.04	4.48E+00	7.29E-06	7.15E-05	No Significant Difference
SEMA4G	91.35	166.15	128.75	-0.86	0.19	-4.48	7.31E-06	7.17E-05	No Significant Difference
PRELID3B	3034.8	2559.3	2797.05	0.25	0.06	4.48E+00	7.33E-06	7.17E-05	No Significant Difference
MCRS1	1159.76	1409.29	1284.53	-0.28	0.06	-4.48	7.33E-06	7.17E-05	No Significant Difference
SF3B6	1546.79	1222	1384.39	0.34	0.08	4.48E+00	7.35E-06	7.19E-05	No Significant Difference
MYL12B	5261.18	4607.65	4934.42	0.19	0.04	4.48E+00	7.36E-06	7.19E-05	No Significant Difference
IMPA1	1544.85	1268.7	1406.77	0.28	0.06	4.47E+00	7.65E-06	7.47E-05	No Significant Difference
CSGALNACT2	1162.47	939.04	1050.75	0.31	0.07	4.47E+00	7.67E-06	7.49E-05	No Significant Difference
CSTF2	1165.13	931.86	1048.49	0.32	0.07	4.47E+00	7.69E-06	7.50E-05	No Significant Difference
RHOB	432.85	304.38	368.62	0.51	0.11	4.47E+00	7.71E-06	7.51E-05	No Significant Difference
MRPS25	1414.3	1163.34	1288.82	0.28	0.06	4.47E+00	7.72E-06	7.51E-05	No Significant Difference
PDCD2	2364.11	2012.57	2188.34	0.23	0.05	4.47E+00	7.77E-06	7.56E-05	No Significant Difference
GAS2L1	769.97	1001.25	885.61	-0.38	0.09	-4.47	7.79E-06	7.57E-05	No Significant Difference
COASY	960.85	1196.36	1078.6	-0.32	0.07	-4.47	7.98E-06	7.75E-05	No Significant Difference
RNF144A	566.64	740.97	653.81	-0.39	0.09	-4.46	8.20E-06	7.96E-05	No Significant Difference
TCF7L1	159.21	253.59	206.4	-0.68	0.15	-4.46	8.22E-06	7.97E-05	No Significant Difference
PPP1R16A	609.73	787.5	698.61	-0.37	0.08	-4.46	8.37E-06	8.11E-05	No Significant Difference
-	392.28	540.41	466.35	-0.46	0.1	-4.46	8.37E-06	8.11E-05	No Significant Difference
-	0	14.05	7.03	-6.25	1.4	-4.45	8.39E-06	1.00E+00	Down
COPG1	4032.76	4565.27	4299.01	-0.18	0.04	-4.45	8.45E-06	8.18E-05	No Significant Difference
PPFIA1	3397.51	2939.69	3168.6	0.21	0.05	4.45E+00	8.46E-06	8.18E-05	No Significant Difference
LRRC58	1966.55	1631.84	1799.2	0.27	0.06	4.45E+00	8.50E-06	8.22E-05	No Significant Difference
TGOLN2	7891.28	7091.9	7491.59	0.15	0.03	4.45E+00	8.63E-06	8.34E-05	No Significant Difference
FYN	54.03	17.54	35.78	1.62	0.37	4.45E+00	8.64E-06	8.34E-05	Up
-	0	13.79	6.89	-6.22	1.4	-4.45	8.70E-06	1.00E+00	Down
MRPS34	858.93	1069.32	964.12	-0.32	0.07	-4.45	8.74E-06	8.43E-05	No Significant Difference
IGFBP2	330.69	457.99	394.34	-0.47	0.11	-4.44	8.79E-06	8.48E-05	No Significant Difference
NDUFA13	1046.69	822.61	934.65	0.35	0.08	4.44E+00	8.84E-06	8.52E-05	No Significant Difference
ACTR3	7294.9	6455.75	6875.33	0.18	0.04	4.44E+00	8.84E-06	8.52E-05	No Significant Difference
PNPT1	2094.66	1783.69	1939.17	0.23	0.05	4.44E+00	8.93E-06	8.59E-05	No Significant Difference
DPYSL2	1688.59	2001	1844.8	-0.25	0.06	-4.43	9.44E-06	9.08E-05	No Significant Difference
ITGAV	5596.12	4906.02	5251.07	0.19	0.04	4.43E+00	9.45E-06	9.09E-05	No Significant Difference
TMEM181	2621.06	2232.91	2426.99	0.23	0.05	4.43E+00	9.48E-06	9.10E-05	No Significant Difference
LIG1	954.72	1179.57	1067.15	-0.31	0.07	-4.43	9.51E-06	9.13E-05	No Significant Difference
IBTK	3710.77	3224.19	3467.48	0.2	0.05	4.43E+00	9.52E-06	9.13E-05	No Significant Difference
KIF5B	5664.63	4989.63	5327.13	0.18	0.04	4.43E+00	9.61E-06	9.21E-05	No Significant Difference
RBBP8	1658.71	1374.43	1516.57	0.27	0.06	4.43E+00	9.63E-06	9.22E-05	No Significant Difference
PRKACA	818.54	1040.31	929.43	-0.35	0.08	-4.43	9.64E-06	9.22E-05	No Significant Difference
LMNB2	7217.54	8096.62	7657.08	-0.17	0.04	-4.42	9.77E-06	9.35E-05	No Significant Difference
TWF1	3709.95	3201.67	3455.81	0.21	0.05	4.42E+00	9.87E-06	9.44E-05	No Significant Difference
ZDHHC8	731.1	966.39	848.75	-0.41	0.09	-4.41	1.01E-05	9.68E-05	No Significant Difference
-	109.35	47.8	78.57	1.2	0.27	4.41E+00	1.02E-05	9.75E-05	Up
MPST	376.13	512.95	444.54	-0.45	0.1	-4.41	1.03E-05	9.81E-05	No Significant Difference
IQGAP1	10906.6	12047.3	11477	-0.14	0.03	-4.41	1.04E-05	9.88E-05	No Significant Difference
PHC2	2648.41	3058.57	2853.49	-0.21	0.05	-4.41	1.04E-05	9.91E-05	No Significant Difference
DDX60	131.82	68.12	99.97	0.95	0.22	4.41E+00	1.05E-05	9.98E-05	No Significant Difference
ESRP2	687.61	895.67	791.64	-0.38	0.09	-4.41	1.05E-05	1.00E-04	No Significant Difference
TAF13	739.01	545.19	642.1	0.44	0.1	4.41E+00	1.05E-05	1.00E-04	No Significant Difference
MRGBP	1352.82	1622.51	1487.66	-0.26	0.06	-4.41	1.06E-05	1.00E-04	No Significant Difference
SGPL1	2307.85	1958.62	2133.23	0.24	0.05	4.40E+00	1.06E-05	1.01E-04	No Significant Difference
ANXA7	3453.59	3023.99	3238.79	0.19	0.04	4.40E+00	1.06E-05	1.01E-04	No Significant Difference
PLCXD1	421.74	642.68	532.21	-0.61	0.14	-4.4	1.07E-05	1.01E-04	No Significant Difference
KIAA1671	1032.4	1273.62	1153.01	-0.3	0.07	-4.4	1.07E-05	1.01E-04	No Significant Difference
ME2	1659.77	1385.14	1522.45	0.26	0.06	4.40E+00	1.07E-05	1.01E-04	No Significant Difference
GNAZ	124.34	211.26	167.8	-0.76	0.17	-4.4	1.07E-05	1.01E-04	No Significant Difference
RAB1B	4268.38	4867.73	4568.05	-0.19	0.04	-4.4	1.10E-05	1.04E-04	No Significant Difference
CCDC93	1593.87	1300.59	1447.23	0.29	0.07	4.40E+00	1.10E-05	1.04E-04	No Significant Difference
RNF208	93.37	167.48	130.43	-0.84	0.19	-4.4	1.10E-05	1.04E-04	No Significant Difference
RECQL4	1286.72	1550.57	1418.65	-0.27	0.06	-4.39	1.11E-05	1.05E-04	No Significant Difference
ECPAS	3034.46	2624.27	2829.36	0.21	0.05	4.39E+00	1.12E-05	1.05E-04	No Significant Difference
CRAT	771.46	976.26	873.86	-0.34	0.08	-4.39	1.13E-05	1.06E-04	No Significant Difference
RANBP2	3975.58	4487.98	4231.78	-0.17	0.04	-4.39	1.13E-05	1.07E-04	No Significant Difference
CPSF1	3048.6	3561.87	3305.24	-0.23	0.05	-4.39	1.14E-05	1.07E-04	No Significant Difference
ADSS1	62.41	127.62	95.02	-1.04	0.24	-4.39	1.14E-05	1.07E-04	Down
NUP50	1840.79	1545.01	1692.9	0.25	0.06	4.39E+00	1.14E-05	1.07E-04	No Significant Difference
CASTOR3P	201.46	304.4	252.93	-0.6	0.14	-4.39	1.15E-05	1.08E-04	No Significant Difference
NOL7	1627.88	1342.07	1484.97	0.28	0.06	4.39E+00	1.16E-05	1.09E-04	No Significant Difference
PVR	1657.96	1383.96	1520.96	0.26	0.06	4.38E+00	1.16E-05	1.09E-04	No Significant Difference
TMEM259	3139.45	3646.39	3392.92	-0.22	0.05	-4.38	1.16E-05	1.09E-04	No Significant Difference
MAGOH	727.46	546.4	636.93	0.41	0.09	4.38E+00	1.17E-05	1.10E-04	No Significant Difference
POLR2E	2413.95	2805.63	2609.79	-0.22	0.05	-4.38	1.18E-05	1.10E-04	No Significant Difference
DCLK2	515.15	674.46	594.81	-0.39	0.09	-4.38	1.18E-05	1.10E-04	No Significant Difference
SEPHS2	1631.38	1362.8	1497.09	0.26	0.06	4.38E+00	1.19E-05	1.12E-04	No Significant Difference
FGFR1	1102.03	883.73	992.88	0.32	0.07	4.38E+00	1.20E-05	1.12E-04	No Significant Difference
P3H3	235.87	341.87	288.87	-0.54	0.12	-4.38	1.21E-05	1.13E-04	No Significant Difference
JAG2	826.19	1026.73	926.46	-0.31	0.07	-4.37	1.22E-05	1.14E-04	No Significant Difference
TMEM43	1873.28	1576.24	1724.76	0.25	0.06	4.37E+00	1.22E-05	1.14E-04	No Significant Difference
BRSK1	169.64	269.42	219.53	-0.67	0.15	-4.37	1.22E-05	1.14E-04	No Significant Difference
MECP2	2570.82	2969.57	2770.2	-0.21	0.05	-4.37	1.23E-05	1.14E-04	No Significant Difference
ACAP2	2266.44	1901.63	2084.04	0.25	0.06	4.37E+00	1.23E-05	1.14E-04	No Significant Difference
CEP70	889.19	1099.46	994.32	-0.31	0.07	-4.37	1.23E-05	1.15E-04	No Significant Difference
KIFC3	1104.54	1350.26	1227.4	-0.29	0.07	-4.37	1.24E-05	1.16E-04	No Significant Difference
ATP8B2	557.88	726.99	642.43	-0.38	0.09	-4.37	1.25E-05	1.16E-04	No Significant Difference
NCOA4	3663.98	3214.4	3439.19	0.19	0.04	4.37E+00	1.25E-05	1.16E-04	No Significant Difference
MRTO4	1669.54	1397.49	1533.52	0.26	0.06	4.37E+00	1.25E-05	1.16E-04	No Significant Difference
SAP18	1853.83	1522.36	1688.09	0.29	0.07	4.36E+00	1.29E-05	1.20E-04	No Significant Difference
LDB1	1759.96	2111.31	1935.64	-0.26	0.06	-4.36	1.30E-05	1.20E-04	No Significant Difference
MMP14	358.45	488.7	423.58	-0.45	0.1	-4.36	1.32E-05	1.22E-04	No Significant Difference
PPP2R1B	1437.69	1195.15	1316.42	0.27	0.06	4.36E+00	1.32E-05	1.22E-04	No Significant Difference
MEG8	313.86	210.9	262.38	0.57	0.13	4.36E+00	1.32E-05	1.22E-04	No Significant Difference
HAPSTR1	2591.2	2174.34	2382.77	0.25	0.06	4.35E+00	1.35E-05	1.25E-04	No Significant Difference
AP3S1	1457.01	1209.4	1333.2	0.27	0.06	4.35E+00	1.37E-05	1.27E-04	No Significant Difference
TLE2	67.47	128.51	97.99	-0.93	0.21	-4.35	1.39E-05	1.28E-04	No Significant Difference
TXNL4A	3489.97	3010.99	3250.48	0.21	0.05	4.35E+00	1.39E-05	1.28E-04	No Significant Difference
IDH3A	1504.92	1244.31	1374.62	0.28	0.06	4.34E+00	1.40E-05	1.29E-04	No Significant Difference
RAD23B	4001.35	3504.21	3752.78	0.19	0.04	4.34E+00	1.45E-05	1.33E-04	No Significant Difference
RHOF	730.05	918.38	824.22	-0.33	0.08	-4.34	1.45E-05	1.34E-04	No Significant Difference
CHCHD2	5401.61	4628.77	5015.19	0.22	0.05	4.34E+00	1.46E-05	1.34E-04	No Significant Difference
IL13RA1	3606.73	4108.86	3857.8	-0.19	0.04	-4.33	1.49E-05	1.37E-04	No Significant Difference
PGD	3063.98	3495.29	3279.63	-0.19	0.04	-4.33	1.50E-05	1.37E-04	No Significant Difference
VBP1	3988.79	3336.23	3662.51	0.26	0.06	4.33E+00	1.50E-05	1.37E-04	No Significant Difference
SEMA4B	12323.6	13952.7	13138.1	-0.18	0.04	-4.33	1.50E-05	1.37E-04	No Significant Difference
SLC25A10	1187.49	1458.14	1322.82	-0.3	0.07	-4.33	1.50E-05	1.37E-04	No Significant Difference
DESI1	963.99	764.73	864.36	0.33	0.08	4.33E+00	1.51E-05	1.38E-04	No Significant Difference
THOC2	4658.92	5236.34	4947.63	-0.17	0.04	-4.33	1.52E-05	1.39E-04	No Significant Difference
EFR3A	2092.79	1768.09	1930.44	0.24	0.06	4.33E+00	1.52E-05	1.39E-04	No Significant Difference
RIOK1	881.42	698.47	789.95	0.34	0.08	4.32E+00	1.53E-05	1.40E-04	No Significant Difference
KARS1	3373.94	2922.28	3148.11	0.21	0.05	4.32E+00	1.56E-05	1.43E-04	No Significant Difference
BOP1	3168.03	2710.75	2939.39	0.22	0.05	4.32E+00	1.58E-05	1.45E-04	No Significant Difference
SKA1	906.44	722.91	814.67	0.33	0.08	4.32E+00	1.58E-05	1.45E-04	No Significant Difference
GYG1	1819.38	1534.8	1677.09	0.25	0.06	4.31E+00	1.60E-05	1.46E-04	No Significant Difference
SEC23B	2049.35	1748.18	1898.76	0.23	0.05	4.31E+00	1.60E-05	1.46E-04	No Significant Difference
SELENON	1555.28	1894.37	1724.83	-0.29	0.07	-4.31	1.61E-05	1.46E-04	No Significant Difference
PLCD3	1002.29	1258.31	1130.3	-0.33	0.08	-4.31	1.61E-05	1.46E-04	No Significant Difference
TMEM35B	234.44	149.76	192.1	0.65	0.15	4.31E+00	1.61E-05	1.47E-04	No Significant Difference
SRGAP2	1355.91	1636.19	1496.05	-0.27	0.06	-4.31	1.62E-05	1.47E-04	No Significant Difference
FAM111B	951.22	745.05	848.14	0.35	0.08	4.31E+00	1.63E-05	1.48E-04	No Significant Difference
CCNL2	5509.45	6147.6	5828.52	-0.16	0.04	-4.3	1.68E-05	1.52E-04	No Significant Difference
ZNF8	470.25	619.68	544.97	-0.4	0.09	-4.3	1.68E-05	1.53E-04	No Significant Difference
TERF2IP	853.11	669.65	761.38	0.35	0.08	4.30E+00	1.69E-05	1.53E-04	No Significant Difference
XPO6	3765.58	3251.24	3508.41	0.21	0.05	4.30E+00	1.70E-05	1.54E-04	No Significant Difference
SP100	497.91	368.3	433.1	0.43	0.1	4.30E+00	1.70E-05	1.54E-04	No Significant Difference
TCF3	2650.92	3159.55	2905.24	-0.25	0.06	-4.3	1.71E-05	1.54E-04	No Significant Difference
MREG	589.15	440.43	514.79	0.42	0.1	4.30E+00	1.71E-05	1.55E-04	No Significant Difference
SLC9B2	420.98	303.27	362.12	0.47	0.11	4.30E+00	1.73E-05	1.57E-04	No Significant Difference
HOXC8	206.42	308.62	257.52	-0.58	0.14	-4.3	1.74E-05	1.57E-04	No Significant Difference
SEL1L3	100.49	48.23	74.36	1.06	0.25	4.30E+00	1.74E-05	1.57E-04	Up
JPT1	4942.03	4302.67	4622.35	0.2	0.05	4.29E+00	1.78E-05	1.60E-04	No Significant Difference
SLC9A7	3116.72	2704.74	2910.73	0.2	0.05	4.29E+00	1.79E-05	1.61E-04	No Significant Difference
TMEM120A	633.06	804.31	718.69	-0.35	0.08	-4.29	1.80E-05	1.62E-04	No Significant Difference
HOXB4	509.15	665.56	587.36	-0.39	0.09	-4.29	1.80E-05	1.62E-04	No Significant Difference
-	397.41	236.11	316.76	0.76	0.18	4.29E+00	1.80E-05	1.62E-04	No Significant Difference
ATN1	1850.42	2300.67	2075.55	-0.32	0.07	-4.28	1.85E-05	1.66E-04	No Significant Difference
UCHL3	443.82	316.69	380.26	0.49	0.11	4.28E+00	1.86E-05	1.68E-04	No Significant Difference
KDM6B	169.77	265.3	217.54	-0.65	0.15	-4.28	1.88E-05	1.69E-04	No Significant Difference
PTBP1	8613.48	9970.97	9292.22	-0.21	0.05	-4.28	1.89E-05	1.70E-04	No Significant Difference
MSMO1	1595.93	1921.92	1758.93	-0.27	0.06	-4.28	1.90E-05	1.71E-04	No Significant Difference
LINC01123	284.35	398.81	341.58	-0.49	0.11	-4.27	1.92E-05	1.72E-04	No Significant Difference
UBQLN1	3570.82	3133.63	3352.22	0.19	0.04	4.27E+00	1.92E-05	1.72E-04	No Significant Difference
ZMYM2	1497.36	1770.96	1634.16	-0.24	0.06	-4.27	1.94E-05	1.73E-04	No Significant Difference
TBCA	1992.36	1664.6	1828.48	0.26	0.06	4.27E+00	1.95E-05	1.75E-04	No Significant Difference
OXTR	300.02	196.85	248.44	0.61	0.14	4.27E+00	1.98E-05	1.77E-04	No Significant Difference
MTDH	2949.89	2569.17	2759.53	0.2	0.05	4.26E+00	2.00E-05	1.79E-04	No Significant Difference
MIR22HG	405.38	288.63	347	0.49	0.11	4.26E+00	2.00E-05	1.79E-04	No Significant Difference
SFT2D1	779.78	609.29	694.53	0.36	0.08	4.26E+00	2.01E-05	1.79E-04	No Significant Difference
FOS	40.55	91.1	65.83	-1.18	0.28	-4.26	2.01E-05	1.79E-04	Down
ENOPH1	1293.16	1059.6	1176.38	0.29	0.07	4.26E+00	2.01E-05	1.80E-04	No Significant Difference
RAB17	9.55	39.18	24.36	-2.02	0.47	-4.26	2.02E-05	1.80E-04	Down
NRBP2	717.29	920.53	818.91	-0.36	0.08	-4.26	2.02E-05	1.80E-04	No Significant Difference
ZC3H11A	2989.83	3423.8	3206.81	-0.2	0.05	-4.26	2.03E-05	1.81E-04	No Significant Difference
UTP4	1569.61	1320.3	1444.95	0.25	0.06	4.26E+00	2.03E-05	1.81E-04	No Significant Difference
NOMO3	4723.95	4118.92	4421.44	0.2	0.05	4.26E+00	2.04E-05	1.81E-04	No Significant Difference
-	169.22	261.26	215.24	-0.63	0.15	-4.26	2.05E-05	1.82E-04	No Significant Difference
PER1	247.3	352.88	300.09	-0.51	0.12	-4.26	2.07E-05	1.84E-04	No Significant Difference
ARHGAP11A	4976.71	4408.55	4692.63	0.18	0.04	4.26E+00	2.08E-05	1.84E-04	No Significant Difference
ADRB2	123.38	64.65	94.01	0.93	0.22	4.26E+00	2.09E-05	1.85E-04	No Significant Difference
ZNF444	876.17	1081.25	978.71	-0.3	0.07	-4.25	2.09E-05	1.86E-04	No Significant Difference
RTTN	637.28	807.21	722.25	-0.34	0.08	-4.25	2.10E-05	1.86E-04	No Significant Difference
SP1	2044.5	2366.02	2205.26	-0.21	0.05	-4.25	2.10E-05	1.86E-04	No Significant Difference
GNB2	2738.94	3123.88	2931.41	-0.19	0.04	-4.25	2.14E-05	1.89E-04	No Significant Difference
GPRASP1	406.97	291.12	349.04	0.48	0.11	4.25E+00	2.14E-05	1.89E-04	No Significant Difference
MTHFD2	5376.96	4697.71	5037.34	0.2	0.05	4.25E+00	2.15E-05	1.90E-04	No Significant Difference
POLR2I	845.18	665.47	755.32	0.35	0.08	4.25E+00	2.17E-05	1.92E-04	No Significant Difference
CDK16	2839.3	3266.95	3053.13	-0.2	0.05	-4.25	2.17E-05	1.92E-04	No Significant Difference
GADD45B	723.51	906.88	815.2	-0.33	0.08	-4.24	2.21E-05	1.95E-04	No Significant Difference
TPMT	580.42	432.46	506.44	0.43	0.1	4.24E+00	2.23E-05	1.96E-04	No Significant Difference
H1-10	1041.56	1266.26	1153.91	-0.28	0.07	-4.24	2.23E-05	1.96E-04	No Significant Difference
MAP3K11	1652.98	2013.01	1832.99	-0.29	0.07	-4.24	2.25E-05	1.98E-04	No Significant Difference
SEC22B	1991.38	1701.62	1846.5	0.23	0.05	4.24E+00	2.27E-05	1.99E-04	No Significant Difference
RRAS2	1134.39	912.63	1023.51	0.32	0.07	4.23E+00	2.31E-05	2.03E-04	No Significant Difference
OTUD6B	776.22	604.17	690.19	0.36	0.09	4.23E+00	2.31E-05	2.03E-04	No Significant Difference
MAPK3	589.04	754.64	671.84	-0.36	0.08	-4.23	2.36E-05	2.07E-04	No Significant Difference
DDX23	3316.01	3771.71	3543.86	-0.19	0.04	-4.23	2.38E-05	2.09E-04	No Significant Difference
S100A3	105.85	51.69	78.77	1.04	0.25	4.22E+00	2.40E-05	2.11E-04	Up
EGLN1	1051.73	847.12	949.43	0.31	0.07	4.22E+00	2.44E-05	2.13E-04	No Significant Difference
KIF21A	1088.68	886.28	987.48	0.3	0.07	4.22E+00	2.44E-05	2.13E-04	No Significant Difference
MTMR6	758.58	586.84	672.71	0.37	0.09	4.22E+00	2.45E-05	2.15E-04	No Significant Difference
AIDA	3036.68	2632.43	2834.56	0.21	0.05	4.22E+00	2.46E-05	2.15E-04	No Significant Difference
MED25	679.53	870.8	775.16	-0.36	0.09	-4.22	2.47E-05	2.16E-04	No Significant Difference
RPL3	16860.6	15421.8	16141.2	0.13	0.03	4.22E+00	2.48E-05	2.17E-04	No Significant Difference
-	1400.7	1128.83	1264.77	0.31	0.07	4.22E+00	2.49E-05	2.17E-04	No Significant Difference
TOMM7	1027.03	800.92	913.98	0.36	0.09	4.21E+00	2.50E-05	2.18E-04	No Significant Difference
MT-ND2	42571.8	38849.4	40710.6	0.13	0.03	4.21E+00	2.53E-05	2.21E-04	No Significant Difference
SEC63	3942.86	3492.42	3717.64	0.18	0.04	4.21E+00	2.53E-05	2.21E-04	No Significant Difference
F8	407.76	544.83	476.29	-0.42	0.1	-4.21	2.54E-05	2.21E-04	No Significant Difference
WNT5B	428.45	304.71	366.58	0.49	0.12	4.21E+00	2.55E-05	2.22E-04	No Significant Difference
ROGDI	207.22	304.19	255.7	-0.56	0.13	-4.21	2.55E-05	2.22E-04	No Significant Difference
APC2	597.07	779	688.03	-0.39	0.09	-4.21	2.57E-05	2.24E-04	No Significant Difference
MCTS1	1841.94	1524.7	1683.32	0.27	0.07	4.21E+00	2.58E-05	2.24E-04	No Significant Difference
GOLGA2	1366.97	1631.59	1499.28	-0.26	0.06	-4.21	2.58E-05	2.24E-04	No Significant Difference
ARHGAP17	1385.98	1667.03	1526.5	-0.27	0.06	-4.21	2.58E-05	2.24E-04	No Significant Difference
BTG3	531.56	397.56	464.56	0.42	0.1	4.21E+00	2.60E-05	2.26E-04	No Significant Difference
LZIC	1093.76	888.39	991.08	0.3	0.07	4.21E+00	2.61E-05	2.26E-04	No Significant Difference
NCKAP1	7180.02	6442.7	6811.36	0.16	0.04	4.20E+00	2.61E-05	2.27E-04	No Significant Difference
MRPL21	762.75	594.55	678.65	0.36	0.09	4.20E+00	2.63E-05	2.28E-04	No Significant Difference
LINC02593	144.93	230.87	187.9	-0.67	0.16	-4.2	2.63E-05	2.28E-04	No Significant Difference
DENR	2933.65	2517.62	2725.64	0.22	0.05	4.20E+00	2.65E-05	2.29E-04	No Significant Difference
DLG3	232.57	333.99	283.28	-0.52	0.12	-4.2	2.66E-05	2.30E-04	No Significant Difference
COG7	463.71	613.59	538.65	-0.41	0.1	-4.2	2.66E-05	2.30E-04	No Significant Difference
HNRNPH3	6286.22	5541.27	5913.75	0.18	0.04	4.20E+00	2.69E-05	2.32E-04	No Significant Difference
USP11	2016.51	2365.03	2190.77	-0.23	0.06	-4.2	2.69E-05	2.32E-04	No Significant Difference
LAMTOR5	950.49	727.45	838.97	0.39	0.09	4.20E+00	2.71E-05	2.34E-04	No Significant Difference
POMP	2002.4	1617.85	1810.12	0.31	0.07	4.20E+00	2.71E-05	2.34E-04	No Significant Difference
CIAO2B	682.06	524.23	603.14	0.38	0.09	4.20E+00	2.71E-05	2.34E-04	No Significant Difference
PHF7	400.54	287.52	344.03	0.48	0.11	4.19E+00	2.75E-05	2.37E-04	No Significant Difference
NTNG2	73.3	133.29	103.3	-0.86	0.21	-4.19	2.76E-05	2.37E-04	No Significant Difference
NDFIP2	1069.07	849.37	959.22	0.33	0.08	4.19E+00	2.77E-05	2.38E-04	No Significant Difference
ACTR5	657.05	500.31	578.68	0.39	0.09	4.19E+00	2.77E-05	2.38E-04	No Significant Difference
FFAR4	55.35	109.29	82.32	-0.98	0.24	-4.19	2.79E-05	2.40E-04	No Significant Difference
EPHA2	8675.16	9765.58	9220.37	-0.17	0.04	-4.19	2.80E-05	2.40E-04	No Significant Difference
PDZD8	2019.54	1731.11	1875.32	0.22	0.05	4.19E+00	2.81E-05	2.41E-04	No Significant Difference
ATP5PB	2266.02	1945.17	2105.59	0.22	0.05	4.19E+00	2.81E-05	2.41E-04	No Significant Difference
RIGI	424.88	573.66	499.27	-0.43	0.1	-4.19	2.83E-05	2.42E-04	No Significant Difference
-	49.77	103.13	76.45	-1.05	0.25	-4.18	2.86E-05	2.45E-04	Down
HAUS2	957.19	766.73	861.96	0.32	0.08	4.18E+00	2.87E-05	2.45E-04	No Significant Difference
-	27.84	75.55	51.69	-1.44	0.35	-4.18	2.88E-05	2.46E-04	Down
POGZ	1607.74	1912.39	1760.06	-0.25	0.06	-4.18	2.88E-05	2.46E-04	No Significant Difference
PACSIN3	710.5	887.11	798.8	-0.32	0.08	-4.18	2.88E-05	2.46E-04	No Significant Difference
RPS11	6612.96	5750.57	6181.77	0.2	0.05	4.18E+00	2.89E-05	2.47E-04	No Significant Difference
NCR3LG1	550.43	411.51	480.97	0.42	0.1	4.18E+00	2.90E-05	2.47E-04	No Significant Difference
UBE2D4	799.86	628.96	714.41	0.35	0.08	4.18E+00	2.91E-05	2.48E-04	No Significant Difference
CSNK1A1	7802.08	6958.39	7380.24	0.17	0.04	4.18E+00	2.92E-05	2.48E-04	No Significant Difference
MSN	9229.45	8307.28	8768.37	0.15	0.04	4.18E+00	2.92E-05	2.49E-04	No Significant Difference
TRIO	7451.63	8470.16	7960.89	-0.19	0.04	-4.18	2.94E-05	2.50E-04	No Significant Difference
FUS	10886.2	9796.67	10341.5	0.15	0.04	4.18E+00	2.94E-05	2.50E-04	No Significant Difference
PILRB	1271.96	1521.65	1396.8	-0.26	0.06	-4.18	2.95E-05	2.50E-04	No Significant Difference
MVK	638.9	815.89	727.4	-0.35	0.08	-4.18	2.96E-05	2.51E-04	No Significant Difference
TAGLN	90.12	42.43	66.28	1.09	0.26	4.18E+00	2.97E-05	2.52E-04	Up
DCTN5	2368.32	2046.96	2207.64	0.21	0.05	4.18E+00	2.98E-05	2.53E-04	No Significant Difference
MCTP1	1255.29	1018.25	1136.77	0.3	0.07	4.17E+00	2.98E-05	2.53E-04	No Significant Difference
TUBB4A	20.05	57.83	38.94	-1.52	0.36	-4.17	3.00E-05	2.54E-04	Down
MYBL1	3996.23	4514.9	4255.57	-0.18	0.04	-4.17	3.01E-05	2.55E-04	No Significant Difference
MEIS3	77.56	139.97	108.77	-0.85	0.2	-4.17	3.04E-05	2.57E-04	No Significant Difference
MT-ND4L	8439.07	6364.76	7401.92	0.41	0.1	4.17E+00	3.04E-05	2.57E-04	No Significant Difference
EXOC4	1431.35	1704.83	1568.09	-0.25	0.06	-4.17	3.04E-05	2.57E-04	No Significant Difference
INTS7	1434.37	1201.31	1317.84	0.26	0.06	4.17E+00	3.04E-05	2.57E-04	No Significant Difference
MAPKBP1	930.69	1153.44	1042.07	-0.31	0.07	-4.17	3.04E-05	2.57E-04	No Significant Difference
RTEL1	587.72	749.78	668.75	-0.35	0.08	-4.17	3.07E-05	2.59E-04	No Significant Difference
CLMP	250.89	165.46	208.17	0.6	0.14	4.17E+00	3.09E-05	2.60E-04	No Significant Difference
KATNIP	736.52	951.05	843.78	-0.37	0.09	-4.16	3.12E-05	2.63E-04	No Significant Difference
ABHD5	303.01	203.2	253.11	0.58	0.14	4.16E+00	3.14E-05	2.65E-04	No Significant Difference
SPTBN5	124.15	63.4	93.77	0.96	0.23	4.16E+00	3.15E-05	2.66E-04	No Significant Difference
TAF9	2593.66	2226.05	2409.86	0.22	0.05	4.16E+00	3.16E-05	2.66E-04	No Significant Difference
TPD52	2400.72	2036.04	2218.38	0.24	0.06	4.16E+00	3.17E-05	2.67E-04	No Significant Difference
PCK2	615.84	473.4	544.62	0.38	0.09	4.16E+00	3.22E-05	2.70E-04	No Significant Difference
PSMC5	3542.84	3120.55	3331.7	0.18	0.04	4.16E+00	3.23E-05	2.71E-04	No Significant Difference
BTF3	7784.45	6949.64	7367.04	0.16	0.04	4.16E+00	3.23E-05	2.71E-04	No Significant Difference
MRPL35	1143.21	931.63	1037.42	0.3	0.07	4.16E+00	3.23E-05	2.71E-04	No Significant Difference
ADGRE5	1809.14	2138.83	1973.98	-0.24	0.06	-4.16	3.23E-05	2.71E-04	No Significant Difference
PBX2	1400.55	1657.01	1528.78	-0.24	0.06	-4.15	3.27E-05	2.74E-04	No Significant Difference
STK39	977.71	785.92	881.82	0.32	0.08	4.15E+00	3.28E-05	2.75E-04	No Significant Difference
PGAP6	1202.15	1456.74	1329.45	-0.28	0.07	-4.15	3.29E-05	2.75E-04	No Significant Difference
LGALS3	720.64	554.21	637.43	0.38	0.09	4.15E+00	3.29E-05	2.75E-04	No Significant Difference
BUB3	6652.34	5957.24	6304.79	0.16	0.04	4.15E+00	3.33E-05	2.79E-04	No Significant Difference
HSD17B4	1524.38	1801.72	1663.05	-0.24	0.06	-4.15	3.34E-05	2.79E-04	No Significant Difference
ZNF655	1666.61	1405.5	1536.06	0.25	0.06	4.15E+00	3.35E-05	2.79E-04	No Significant Difference
MCL1	4440.19	3954.54	4197.36	0.17	0.04	4.15E+00	3.37E-05	2.81E-04	No Significant Difference
MAN2B2	1098.31	1319.76	1209.03	-0.27	0.06	-4.15	3.38E-05	2.82E-04	No Significant Difference
NPEPL1	717.53	892.98	805.26	-0.32	0.08	-4.15	3.39E-05	2.82E-04	No Significant Difference
ESYT1	4655.08	4118.74	4386.91	0.18	0.04	4.14E+00	3.41E-05	2.84E-04	No Significant Difference
-	0	42.06	21.03	-7.83	1.89	-4.14	3.43E-05	2.85E-04	Down
PPP6R1	5261.94	6003.7	5632.82	-0.19	0.05	-4.14	3.46E-05	2.88E-04	No Significant Difference
SBK3	79.66	142.17	110.91	-0.84	0.2	-4.14	3.55E-05	2.95E-04	No Significant Difference
BAZ2A	3616.58	4122.33	3869.46	-0.19	0.05	-4.13	3.56E-05	2.96E-04	No Significant Difference
SMC4	6640.73	7410.11	7025.42	-0.16	0.04	-4.13	3.56E-05	2.96E-04	No Significant Difference
SHCBP1	1227.77	1006.36	1117.06	0.29	0.07	4.13E+00	3.59E-05	2.98E-04	No Significant Difference
MFN2	4799.06	4278.46	4538.76	0.17	0.04	4.13E+00	3.62E-05	3.00E-04	No Significant Difference
ADAT2	504.43	377.85	441.14	0.42	0.1	4.13E+00	3.65E-05	3.03E-04	No Significant Difference
TRMT13	275.02	181.19	228.11	0.61	0.15	4.12E+00	3.74E-05	3.10E-04	No Significant Difference
CBFB	1544.81	1286.54	1415.67	0.27	0.06	4.12E+00	3.75E-05	3.11E-04	No Significant Difference
RUSC1-AS1	153.21	237.27	195.24	-0.63	0.15	-4.12	3.83E-05	3.17E-04	No Significant Difference
TOMM34	1094.63	882.75	988.69	0.31	0.08	4.12E+00	3.85E-05	3.18E-04	No Significant Difference
TK1	2162.77	2509.82	2336.3	-0.21	0.05	-4.12	3.86E-05	3.19E-04	No Significant Difference
EIF2B1	1230.05	1013.71	1121.88	0.28	0.07	4.12E+00	3.86E-05	3.19E-04	No Significant Difference
ADNP	2228.72	2571.92	2400.32	-0.21	0.05	-4.11	3.88E-05	3.21E-04	No Significant Difference
HDAC1	5233.62	5830.09	5531.86	-0.16	0.04	-4.11	3.92E-05	3.24E-04	No Significant Difference
RPS6KB1	775.66	959.38	867.52	-0.31	0.07	-4.11	3.96E-05	3.26E-04	No Significant Difference
ATP6V1G1	1156.46	946.45	1051.45	0.29	0.07	4.11E+00	3.96E-05	3.26E-04	No Significant Difference
DST	10018.8	9115.49	9567.13	0.14	0.03	4.11E+00	3.96E-05	3.26E-04	No Significant Difference
TTC31	879.47	1082.67	981.07	-0.3	0.07	-4.11	3.99E-05	3.29E-04	No Significant Difference
ORC5	588.02	451.44	519.73	0.38	0.09	4.11E+00	3.99E-05	3.29E-04	No Significant Difference
MXRA5	90.56	160.87	125.71	-0.84	0.2	-4.11	4.01E-05	3.29E-04	No Significant Difference
IL18	723.39	549.02	636.2	0.4	0.1	4.11E+00	4.03E-05	3.31E-04	No Significant Difference
ZNF219	246.31	351.91	299.11	-0.52	0.13	-4.1	4.05E-05	3.33E-04	No Significant Difference
FKBP10	4323.88	4948.76	4636.32	-0.2	0.05	-4.1	4.06E-05	3.33E-04	No Significant Difference
ARF4	2768.21	2351.7	2559.96	0.24	0.06	4.10E+00	4.07E-05	3.34E-04	No Significant Difference
LAS1L	2200.99	1901.82	2051.4	0.21	0.05	4.10E+00	4.07E-05	3.34E-04	No Significant Difference
MTO1	1380.01	1155.08	1267.54	0.26	0.06	4.10E+00	4.09E-05	3.35E-04	No Significant Difference
EIF4A2	7999.37	7111.47	7555.42	0.17	0.04	4.10E+00	4.11E-05	3.36E-04	No Significant Difference
CA5B	108.62	178.02	143.32	-0.71	0.17	-4.1	4.13E-05	3.38E-04	No Significant Difference
TFAP2C	111.02	183.21	147.12	-0.72	0.18	-4.1	4.17E-05	3.41E-04	No Significant Difference
STARD4	606.9	774.14	690.52	-0.35	0.09	-4.1	4.17E-05	3.41E-04	No Significant Difference
E2F7	820.38	646.68	733.53	0.34	0.08	4.10E+00	4.18E-05	3.42E-04	No Significant Difference
GAR1	543.1	402.08	472.59	0.44	0.11	4.10E+00	4.20E-05	3.43E-04	No Significant Difference
DGAT2	542.46	403.88	473.17	0.42	0.1	4.10E+00	4.21E-05	3.44E-04	No Significant Difference
ATXN2	1433.86	1703.96	1568.91	-0.25	0.06	-4.1	4.22E-05	3.44E-04	No Significant Difference
BCAS1	17.27	49.75	33.51	-1.52	0.37	-4.09	4.22E-05	3.44E-04	Down
PRXL2A	1182.33	1416.73	1299.53	-0.26	0.06	-4.09	4.26E-05	3.47E-04	No Significant Difference
TUBB4B	6298.52	5580.86	5939.69	0.17	0.04	4.09E+00	4.29E-05	3.50E-04	No Significant Difference
UBR7	1187.46	984.87	1086.17	0.27	0.07	4.09E+00	4.36E-05	3.55E-04	No Significant Difference
SH3PXD2A	1646.36	1392.41	1519.38	0.24	0.06	4.09E+00	4.38E-05	3.56E-04	No Significant Difference
SYTL2	2599.72	2270.33	2435.03	0.2	0.05	4.09E+00	4.39E-05	3.57E-04	No Significant Difference
CAPN5	244.73	349.82	297.27	-0.52	0.13	-4.09	4.40E-05	3.58E-04	No Significant Difference
GATA4	412.35	543.33	477.84	-0.4	0.1	-4.08	4.44E-05	3.60E-04	No Significant Difference
RILPL2	243.76	346.57	295.16	-0.51	0.12	-4.08	4.50E-05	3.65E-04	No Significant Difference
SNRPG	1464.52	1187.22	1325.87	0.3	0.07	4.08E+00	4.51E-05	3.66E-04	No Significant Difference
IQSEC2	271.59	378.02	324.8	-0.48	0.12	-4.08	4.55E-05	3.69E-04	No Significant Difference
SNRPE	1290.18	1026.37	1158.27	0.33	0.08	4.08E+00	4.58E-05	3.71E-04	No Significant Difference
CHORDC1	2092.31	1776	1934.16	0.24	0.06	4.08E+00	4.59E-05	3.71E-04	No Significant Difference
SH3BGRL3	1787.68	1514.17	1650.93	0.24	0.06	4.07E+00	4.62E-05	3.74E-04	No Significant Difference
PIM3	826.15	1033.88	930.02	-0.33	0.08	-4.07	4.62E-05	3.74E-04	No Significant Difference
AGFG2	338.24	459.05	398.65	-0.44	0.11	-4.07	4.69E-05	3.80E-04	No Significant Difference
ARFIP2	2478.66	2833.02	2655.84	-0.19	0.05	-4.07	4.71E-05	3.81E-04	No Significant Difference
FYTTD1	2903.56	2529.87	2716.71	0.2	0.05	4.07E+00	4.73E-05	3.82E-04	No Significant Difference
NCAPG	1772.17	1503.28	1637.72	0.24	0.06	4.06E+00	4.82E-05	3.89E-04	No Significant Difference
ANXA11	3129.66	3590.82	3360.24	-0.2	0.05	-4.06	4.84E-05	3.90E-04	No Significant Difference
CHD1L	2177.01	1872.08	2024.55	0.22	0.05	4.06E+00	4.86E-05	3.91E-04	No Significant Difference
ERAP2	197.34	123.75	160.55	0.67	0.17	4.06E+00	4.86E-05	3.92E-04	No Significant Difference
ADD1	2748.04	3138.39	2943.22	-0.19	0.05	-4.06	4.90E-05	3.94E-04	No Significant Difference
RPL10	20318.3	18135.3	19226.8	0.16	0.04	4.06E+00	4.90E-05	3.94E-04	No Significant Difference
ZNF26	520.91	394.76	457.84	0.4	0.1	4.06E+00	4.90E-05	3.94E-04	No Significant Difference
REXO2	1505.03	1225.63	1365.33	0.3	0.07	4.06E+00	4.93E-05	3.96E-04	No Significant Difference
HNRNPUL2-BSCL2	2560.99	3105.62	2833.31	-0.28	0.07	-4.06	4.99E-05	4.01E-04	No Significant Difference
KIF13A	2042.35	1741.82	1892.08	0.23	0.06	4.05E+00	5.01E-05	4.03E-04	No Significant Difference
GTF3C6	2039.7	1708.48	1874.09	0.26	0.06	4.05E+00	5.04E-05	4.05E-04	No Significant Difference
CABIN1	978.78	1213.04	1095.91	-0.31	0.08	-4.05	5.06E-05	4.06E-04	No Significant Difference
RPL41	10371	7975.46	9173.21	0.38	0.09	4.05E+00	5.08E-05	4.07E-04	No Significant Difference
PIK3C2A	1306.42	1568.83	1437.63	-0.26	0.06	-4.05	5.08E-05	4.07E-04	No Significant Difference
UNC13D	197.56	293.53	245.55	-0.57	0.14	-4.05	5.10E-05	4.08E-04	No Significant Difference
SLC25A12	730.42	572.58	651.5	0.35	0.09	4.05E+00	5.11E-05	4.08E-04	No Significant Difference
ATG2A	519.88	665.93	592.91	-0.36	0.09	-4.05	5.11E-05	4.08E-04	No Significant Difference
RAB7A	6488.45	5823.57	6156.01	0.16	0.04	4.05E+00	5.12E-05	4.10E-04	No Significant Difference
RTN2	155.46	238.64	197.05	-0.62	0.15	-4.05	5.17E-05	4.13E-04	No Significant Difference
TMEM138	895.75	721.59	808.67	0.31	0.08	4.05E+00	5.22E-05	4.17E-04	No Significant Difference
EMC7	1048.97	845.16	947.07	0.31	0.08	4.05E+00	5.22E-05	4.17E-04	No Significant Difference
ELOC	1831.36	1504.91	1668.13	0.28	0.07	4.05E+00	5.23E-05	4.17E-04	No Significant Difference
PTGES3	9465	8351.18	8908.09	0.18	0.04	4.04E+00	5.25E-05	4.19E-04	No Significant Difference
COPS3	1434.33	1196.46	1315.4	0.26	0.06	4.04E+00	5.27E-05	4.20E-04	No Significant Difference
PCDHGB7	157.86	248.41	203.14	-0.65	0.16	-4.04	5.27E-05	4.20E-04	No Significant Difference
TP53I13	1017.02	1229.93	1123.48	-0.28	0.07	-4.04	5.28E-05	4.20E-04	No Significant Difference
WDR75	1997.8	1665.44	1831.62	0.26	0.07	4.04E+00	5.30E-05	4.22E-04	No Significant Difference
ARAP1	1188.48	1416.52	1302.5	-0.25	0.06	-4.04	5.31E-05	4.22E-04	No Significant Difference
ABR	4810.03	5538.33	5174.18	-0.2	0.05	-4.04	5.37E-05	4.27E-04	No Significant Difference
MAPK8	1247.09	1038.88	1142.98	0.26	0.07	4.04E+00	5.38E-05	4.27E-04	No Significant Difference
-	140.63	222.02	181.33	-0.66	0.16	-4.03	5.47E-05	4.34E-04	No Significant Difference
RGS20	985.01	804.07	894.54	0.29	0.07	4.03E+00	5.47E-05	4.34E-04	No Significant Difference
-	1.05	18.34	9.7	-4.18	1.04	-4.03	5.51E-05	1.00E+00	Down
RAB32	766.85	611.62	689.24	0.33	0.08	4.03E+00	5.56E-05	4.41E-04	No Significant Difference
CDCA4	998.82	814.27	906.55	0.29	0.07	4.03E+00	5.63E-05	4.46E-04	No Significant Difference
SSR3	3634.77	3193.74	3414.26	0.19	0.05	4.03E+00	5.65E-05	4.47E-04	No Significant Difference
FBXW11	4237.67	4735.4	4486.53	-0.16	0.04	-4.03	5.68E-05	4.50E-04	No Significant Difference
KDM1A	4181.33	4668.89	4425.11	-0.16	0.04	-4.02	5.72E-05	4.52E-04	No Significant Difference
VPS13D	1341.69	1584.66	1463.18	-0.24	0.06	-4.02	5.77E-05	4.56E-04	No Significant Difference
RSL1D1	3122.98	2744.46	2933.72	0.19	0.05	4.02E+00	5.78E-05	4.56E-04	No Significant Difference
SIX5	489.13	632.89	561.01	-0.37	0.09	-4.02	5.83E-05	4.61E-04	No Significant Difference
DNAJC19	642.33	491.44	566.88	0.39	0.1	4.02E+00	5.84E-05	4.61E-04	No Significant Difference
GTF2H5	776.35	594.72	685.54	0.39	0.1	4.02E+00	5.86E-05	4.62E-04	No Significant Difference
PPFIA3	253	361.18	307.09	-0.51	0.13	-4.01	5.98E-05	4.71E-04	No Significant Difference
RPL21	6702.63	5703.13	6202.88	0.23	0.06	4.01E+00	5.99E-05	4.72E-04	No Significant Difference
NAP1L1	16160.9	14626.5	15393.7	0.14	0.04	4.01E+00	6.00E-05	4.72E-04	No Significant Difference
NDUFB9	2442.65	2073.09	2257.87	0.24	0.06	4.01E+00	6.02E-05	4.74E-04	No Significant Difference
GCFC2	913.67	740.85	827.26	0.3	0.08	4.01E+00	6.04E-05	4.75E-04	No Significant Difference
ATG9A	1551.16	1852.78	1701.97	-0.26	0.06	-4.01	6.07E-05	4.77E-04	No Significant Difference
IFIH1	97.98	43.78	70.88	1.16	0.29	4.01E+00	6.07E-05	4.77E-04	Up
SLFN12	437.86	580.79	509.32	-0.41	0.1	-4.01	6.08E-05	4.77E-04	No Significant Difference
HCFC1	3805.2	4412.28	4108.74	-0.21	0.05	-4.01	6.08E-05	4.77E-04	No Significant Difference
GTF2A2	1452.35	1168.84	1310.59	0.32	0.08	4.01E+00	6.08E-05	4.77E-04	No Significant Difference
CLSTN3	75.96	134	104.98	-0.82	0.2	-4.01	6.12E-05	4.80E-04	No Significant Difference
GPCPD1	467.81	350.42	409.11	0.42	0.1	4.01E+00	6.13E-05	4.80E-04	No Significant Difference
GATAD2B	710.39	879.16	794.77	-0.31	0.08	-4.01	6.18E-05	4.84E-04	No Significant Difference
DLG4	550.76	720.41	635.59	-0.39	0.1	-4	6.22E-05	4.87E-04	No Significant Difference
TMEM132A	1326.53	1588.77	1457.65	-0.26	0.07	-4	6.23E-05	4.87E-04	No Significant Difference
CFAP97	1773.94	1502.48	1638.21	0.24	0.06	4.00E+00	6.33E-05	4.95E-04	No Significant Difference
TSPAN3	1752.52	1500.05	1626.28	0.23	0.06	4.00E+00	6.42E-05	5.02E-04	No Significant Difference
FAM117A	68.38	123.88	96.13	-0.86	0.22	-4	6.44E-05	5.03E-04	No Significant Difference
RBM33	1533.55	1793.86	1663.71	-0.23	0.06	-4	6.46E-05	5.04E-04	No Significant Difference
BUD31	1442.61	1210.1	1326.35	0.25	0.06	4.00E+00	6.46E-05	5.04E-04	No Significant Difference
GATAD1	1035.76	848.69	942.22	0.29	0.07	4.00E+00	6.47E-05	5.04E-04	No Significant Difference
CCT3	11329.3	10363.2	10846.2	0.13	0.03	3.99E+00	6.59E-05	5.14E-04	No Significant Difference
RAB23	931.65	752.43	842.04	0.31	0.08	3.99E+00	6.65E-05	5.18E-04	No Significant Difference
RPL4	24153.5	22308.4	23231	0.11	0.03	3.99E+00	6.69E-05	5.21E-04	No Significant Difference
GCN1	7584.94	8503.35	8044.15	-0.17	0.04	-3.99	6.70E-05	5.21E-04	No Significant Difference
TMEM147	1557.5	1316.73	1437.12	0.24	0.06	3.98E+00	6.77E-05	5.27E-04	No Significant Difference
COX6C	1568.75	1254.77	1411.76	0.32	0.08	3.98E+00	6.83E-05	5.31E-04	No Significant Difference
STEAP1B	270	180.95	225.48	0.58	0.15	3.98E+00	6.85E-05	5.32E-04	No Significant Difference
RAB5B	2346.82	2686.31	2516.57	-0.2	0.05	-3.98	6.88E-05	5.34E-04	No Significant Difference
GNPNAT1	1255.91	1045.49	1150.7	0.26	0.07	3.98E+00	6.88E-05	5.34E-04	No Significant Difference
IRF9	116.35	189.53	152.94	-0.7	0.18	-3.98	6.97E-05	5.40E-04	No Significant Difference
LMNA	12116.4	13227	12671.7	-0.13	0.03	-3.98	6.99E-05	5.42E-04	No Significant Difference
TOR1AIP1	1910.97	1644.59	1777.78	0.22	0.05	3.98E+00	6.99E-05	5.42E-04	No Significant Difference
CAPG	956.41	1155.83	1056.12	-0.27	0.07	-3.97	7.04E-05	5.45E-04	No Significant Difference
DIRAS1	394.15	519.65	456.9	-0.4	0.1	-3.97	7.07E-05	5.47E-04	No Significant Difference
RGL3	186.9	278.91	232.9	-0.58	0.15	-3.97	7.09E-05	5.48E-04	No Significant Difference
RPS29	1060.32	842.76	951.54	0.33	0.08	3.97E+00	7.09E-05	5.48E-04	No Significant Difference
SMIM3	223.53	322.15	272.84	-0.53	0.13	-3.97	7.19E-05	5.55E-04	No Significant Difference
FSD1	316.59	438.6	377.59	-0.47	0.12	-3.97	7.19E-05	5.55E-04	No Significant Difference
NDUFB6	1056.56	829.54	943.05	0.35	0.09	3.97E+00	7.19E-05	5.55E-04	No Significant Difference
TNIK	551.01	698.4	624.7	-0.34	0.09	-3.97	7.20E-05	5.56E-04	No Significant Difference
STK11IP	316.05	433.07	374.56	-0.46	0.12	-3.97	7.27E-05	5.60E-04	No Significant Difference
PIP5KL1	41.18	87.78	64.48	-1.09	0.28	-3.97	7.27E-05	5.60E-04	Down
PALS1	1762.9	2045.94	1904.42	-0.21	0.05	-3.97	7.30E-05	5.62E-04	No Significant Difference
PRR7	291.58	397	344.29	-0.45	0.11	-3.96	7.45E-05	5.74E-04	No Significant Difference
HDDC2	1071.9	875.47	973.69	0.29	0.07	3.96E+00	7.46E-05	5.74E-04	No Significant Difference
CD9	2524.17	2198.41	2361.29	0.2	0.05	3.96E+00	7.47E-05	5.74E-04	No Significant Difference
BLTP3B	1182.91	981.13	1082.02	0.27	0.07	3.96E+00	7.53E-05	5.79E-04	No Significant Difference
GAPVD1	1345.71	1591.23	1468.47	-0.24	0.06	-3.95	7.68E-05	5.90E-04	No Significant Difference
IFIT1	54.75	104.11	79.43	-0.93	0.23	-3.95	7.71E-05	5.92E-04	No Significant Difference
CAVIN1	14319.1	12941.5	13630.3	0.15	0.04	3.95E+00	7.75E-05	5.94E-04	No Significant Difference
ATP5MF	1243.77	1031.21	1137.49	0.27	0.07	3.95E+00	7.75E-05	5.94E-04	No Significant Difference
QRICH1	1501.57	1772.59	1637.08	-0.24	0.06	-3.95	7.79E-05	5.97E-04	No Significant Difference
LNPK	723.37	574.07	648.72	0.33	0.08	3.95E+00	7.81E-05	5.98E-04	No Significant Difference
NOC2L	5253.97	4694.97	4974.47	0.16	0.04	3.95E+00	7.84E-05	6.00E-04	No Significant Difference
MCMBP	3211.82	2835.98	3023.9	0.18	0.05	3.94E+00	8.01E-05	6.13E-04	No Significant Difference
TMX2	2957.28	2598.92	2778.1	0.19	0.05	3.94E+00	8.06E-05	6.17E-04	No Significant Difference
NQO1	1746.46	2025.88	1886.17	-0.21	0.05	-3.94	8.08E-05	6.18E-04	No Significant Difference
AZIN1	4856.61	4235.56	4546.09	0.2	0.05	3.94E+00	8.13E-05	6.21E-04	No Significant Difference
ATG13	885.39	1095.99	990.69	-0.31	0.08	-3.94	8.27E-05	6.31E-04	No Significant Difference
MRTFB	2293.44	2628.17	2460.81	-0.2	0.05	-3.94	8.28E-05	6.32E-04	No Significant Difference
TLCD3A	698.84	547.21	623.02	0.35	0.09	3.94E+00	8.28E-05	6.32E-04	No Significant Difference
EPPK1	179.59	275.5	227.54	-0.62	0.16	-3.93	8.32E-05	6.34E-04	No Significant Difference
HSPA1A	5330.39	4713.11	5021.75	0.18	0.05	3.93E+00	8.40E-05	6.40E-04	No Significant Difference
SIN3A	2137.4	2457.2	2297.3	-0.2	0.05	-3.93	8.42E-05	6.41E-04	No Significant Difference
NSMCE1	881.54	714.45	797.99	0.3	0.08	3.93E+00	8.48E-05	6.45E-04	No Significant Difference
UBE2C	1778.96	1528.83	1653.89	0.22	0.06	3.93E+00	8.49E-05	6.45E-04	No Significant Difference
METAP2	3286.59	2869.97	3078.28	0.2	0.05	3.93E+00	8.51E-05	6.47E-04	No Significant Difference
CCDC74A	402.46	532	467.23	-0.4	0.1	-3.93	8.55E-05	6.50E-04	No Significant Difference
HSP90B1	16316.7	15039.7	15678.2	0.12	0.03	3.93E+00	8.56E-05	6.50E-04	No Significant Difference
EIF4G3	3802.78	4280.49	4041.64	-0.17	0.04	-3.93	8.63E-05	6.55E-04	No Significant Difference
CDC6	1669.51	1405.11	1537.31	0.25	0.06	3.92E+00	8.72E-05	6.62E-04	No Significant Difference
IGSF8	161.21	244.05	202.63	-0.6	0.15	-3.92	8.73E-05	6.62E-04	No Significant Difference
LIMS1	2189.11	1884.25	2036.68	0.22	0.06	3.92E+00	8.78E-05	6.66E-04	No Significant Difference
RAB10	4619.42	4125.58	4372.5	0.16	0.04	3.92E+00	8.91E-05	6.75E-04	No Significant Difference
SNX27	1192.85	1412.9	1302.88	-0.24	0.06	-3.92	8.94E-05	6.77E-04	No Significant Difference
ALS2CL	67.51	29.07	48.29	1.22	0.31	3.92E+00	8.95E-05	6.77E-04	Up
PPP2CB	725.44	563.01	644.23	0.37	0.09	3.92E+00	8.98E-05	6.79E-04	No Significant Difference
TMED3	1949.39	1659.48	1804.44	0.23	0.06	3.92E+00	9.02E-05	6.82E-04	No Significant Difference
CUL7	1710.77	2009.6	1860.19	-0.23	0.06	-3.91	9.05E-05	6.84E-04	No Significant Difference
TOMM70	2946.37	2595.1	2770.74	0.18	0.05	3.91E+00	9.07E-05	6.84E-04	No Significant Difference
NTN4	263.55	180.41	221.98	0.55	0.14	3.91E+00	9.11E-05	6.87E-04	No Significant Difference
SEC61G	756.79	597.43	677.11	0.34	0.09	3.91E+00	9.13E-05	6.88E-04	No Significant Difference
TMEM184B	1075.33	1300.51	1187.92	-0.28	0.07	-3.91	9.13E-05	6.88E-04	No Significant Difference
THAP12	2436.02	2125.9	2280.96	0.2	0.05	3.91E+00	9.17E-05	6.90E-04	No Significant Difference
MRPL47	1161.61	960.34	1060.97	0.28	0.07	3.91E+00	9.27E-05	6.98E-04	No Significant Difference
TCF25	1246.76	1497.44	1372.1	-0.27	0.07	-3.91	9.32E-05	7.01E-04	No Significant Difference
DGLUCY	128.14	199.45	163.8	-0.64	0.16	-3.91	9.34E-05	7.02E-04	No Significant Difference
GLIPR1	151.49	90.62	121.05	0.74	0.19	3.91E+00	9.37E-05	7.05E-04	No Significant Difference
NFE2L1	7530.1	6849.64	7189.87	0.14	0.03	3.90E+00	9.51E-05	7.15E-04	No Significant Difference
ENAH	3309.49	2926.29	3117.89	0.18	0.05	3.90E+00	9.52E-05	7.15E-04	No Significant Difference
ATP5MG	2667.2	2215.75	2441.47	0.27	0.07	3.90E+00	9.56E-05	7.17E-04	No Significant Difference
PCDH18	108.5	174.85	141.68	-0.69	0.18	-3.9	9.66E-05	7.24E-04	No Significant Difference
USP12	2761.39	3185.09	2973.24	-0.2	0.05	-3.9	9.79E-05	7.34E-04	No Significant Difference
ACADVL	3128.06	3541.31	3334.68	-0.18	0.05	-3.9	9.81E-05	7.35E-04	No Significant Difference
RBL2	912.79	1101.22	1007.01	-0.27	0.07	-3.89	9.84E-05	7.37E-04	No Significant Difference
F2RL1	5194.37	5752.3	5473.33	-0.15	0.04	-3.89	9.86E-05	7.38E-04	No Significant Difference
DCBLD1	1413.93	1675.84	1544.89	-0.25	0.06	-3.89	9.90E-05	7.41E-04	No Significant Difference
ULK1	2843.27	2449.53	2646.4	0.21	0.06	3.89E+00	9.91E-05	7.41E-04	No Significant Difference
SDHD	2327.97	1958.59	2143.28	0.25	0.06	3.89E+00	1.00E-04	7.48E-04	No Significant Difference
CXXC5	1081.61	1293.14	1187.37	-0.26	0.07	-3.89	1.00E-04	7.50E-04	No Significant Difference
ARHGAP35	3293.95	3753.02	3523.48	-0.19	0.05	-3.89	1.01E-04	7.51E-04	No Significant Difference
CENPL	903.08	734.16	818.62	0.3	0.08	3.89E+00	1.01E-04	7.55E-04	No Significant Difference
AXIN2	31.57	70.02	50.8	-1.15	0.3	-3.89	1.02E-04	7.57E-04	Down
ZSWIM8	1865.48	2146.75	2006.12	-0.2	0.05	-3.89	1.02E-04	7.59E-04	No Significant Difference
JAG1	695.57	543.17	619.37	0.36	0.09	3.88E+00	1.02E-04	7.63E-04	No Significant Difference
ATG12	1272.48	1048.64	1160.56	0.28	0.07	3.88E+00	1.03E-04	7.64E-04	No Significant Difference
CCNG2	87.33	151.14	119.23	-0.79	0.2	-3.88	1.03E-04	7.67E-04	No Significant Difference
LHFPL6	536.03	400.7	468.36	0.42	0.11	3.88E+00	1.03E-04	7.69E-04	No Significant Difference
KCNN4	307.34	413.53	360.43	-0.43	0.11	-3.88	1.04E-04	7.70E-04	No Significant Difference
RAC3	561.15	705.86	633.5	-0.33	0.09	-3.88	1.04E-04	7.70E-04	No Significant Difference
BAIAP2L1	4304.52	4834.7	4569.61	-0.17	0.04	-3.88	1.04E-04	7.70E-04	No Significant Difference
CLPTM1L	3947.32	3511.44	3729.38	0.17	0.04	3.88E+00	1.04E-04	7.75E-04	No Significant Difference
KIF14	1224.78	1448.23	1336.5	-0.24	0.06	-3.88	1.05E-04	7.77E-04	No Significant Difference
PSMD13	5992.46	5425.98	5709.22	0.14	0.04	3.88E+00	1.05E-04	7.77E-04	No Significant Difference
MAF1	846.04	1027.76	936.9	-0.28	0.07	-3.88	1.05E-04	7.79E-04	No Significant Difference
OLA1	2746.17	2378.26	2562.21	0.21	0.05	3.88E+00	1.06E-04	7.84E-04	No Significant Difference
BCL9L	4943.19	5753.17	5348.18	-0.22	0.06	-3.88	1.07E-04	7.89E-04	No Significant Difference
GRAMD1A	879.68	1093.99	986.84	-0.32	0.08	-3.87	1.07E-04	7.90E-04	No Significant Difference
ALYREF	3188.18	2703.59	2945.89	0.24	0.06	3.87E+00	1.07E-04	7.90E-04	No Significant Difference
SNHG4	1114.55	920.26	1017.4	0.28	0.07	3.87E+00	1.07E-04	7.94E-04	No Significant Difference
-	1363.96	1148.97	1256.47	0.25	0.06	3.87E+00	1.09E-04	8.03E-04	No Significant Difference
SEMA4C	663.29	822.14	742.72	-0.31	0.08	-3.87	1.09E-04	8.06E-04	No Significant Difference
CNPPD1	971.26	795.24	883.25	0.29	0.07	3.87E+00	1.09E-04	8.07E-04	No Significant Difference
TBX2	324.58	438.94	381.76	-0.44	0.11	-3.87	1.10E-04	8.09E-04	No Significant Difference
RNF19B	789.4	631.39	710.39	0.32	0.08	3.87E+00	1.10E-04	8.11E-04	No Significant Difference
NOL4L	249.45	348.87	299.16	-0.49	0.13	-3.87	1.11E-04	8.17E-04	No Significant Difference
INF2	4227.38	4854.18	4540.78	-0.2	0.05	-3.87	1.11E-04	8.17E-04	No Significant Difference
VASP	1635.5	1908.88	1772.19	-0.22	0.06	-3.86	1.13E-04	8.30E-04	No Significant Difference
BCL2L11	393.85	514.55	454.2	-0.39	0.1	-3.86	1.13E-04	8.31E-04	No Significant Difference
MMS22L	985.54	811.59	898.57	0.28	0.07	3.86E+00	1.14E-04	8.35E-04	No Significant Difference
DNAH14	563.31	435.53	499.42	0.37	0.1	3.86E+00	1.14E-04	8.36E-04	No Significant Difference
BAZ1A	1475.86	1254.06	1364.96	0.23	0.06	3.86E+00	1.14E-04	8.36E-04	No Significant Difference
UBQLN4	1830	2129.65	1979.83	-0.22	0.06	-3.86	1.14E-04	8.37E-04	No Significant Difference
DGKZ	3244.82	2760.62	3002.72	0.23	0.06	3.86E+00	1.14E-04	8.39E-04	No Significant Difference
EIF4A1P10	665	508.81	586.91	0.39	0.1	3.86E+00	1.14E-04	8.40E-04	No Significant Difference
SBNO2	1508.79	1791.19	1649.99	-0.25	0.06	-3.86	1.15E-04	8.40E-04	No Significant Difference
ELMOD1	229.71	152.01	190.86	0.6	0.15	3.86E+00	1.15E-04	8.43E-04	No Significant Difference
CMTM7	449.32	578.56	513.94	-0.36	0.09	-3.86	1.15E-04	8.43E-04	No Significant Difference
TTPAL	1283.41	1060.94	1172.17	0.28	0.07	3.86E+00	1.15E-04	8.44E-04	No Significant Difference
GAMT	375.13	496.19	435.66	-0.4	0.1	-3.86	1.16E-04	8.45E-04	No Significant Difference
ATP5MK	1866.95	1508.18	1687.57	0.31	0.08	3.85E+00	1.16E-04	8.46E-04	No Significant Difference
HNRNPM	6971.96	6266.74	6619.35	0.15	0.04	3.85E+00	1.16E-04	8.51E-04	No Significant Difference
PPIC	675.5	531.6	603.55	0.35	0.09	3.85E+00	1.17E-04	8.57E-04	No Significant Difference
SLFN5	106.12	57.24	81.68	0.89	0.23	3.85E+00	1.18E-04	8.61E-04	No Significant Difference
PARP14	902.64	731.48	817.06	0.3	0.08	3.85E+00	1.18E-04	8.61E-04	No Significant Difference
MAPK6	2750.8	2429.38	2590.09	0.18	0.05	3.85E+00	1.18E-04	8.62E-04	No Significant Difference
NUS1	3199.57	2779.59	2989.58	0.2	0.05	3.85E+00	1.18E-04	8.63E-04	No Significant Difference
H2AZ1	6128.61	5392.04	5760.33	0.19	0.05	3.85E+00	1.18E-04	8.63E-04	No Significant Difference
RASSF4	101.91	165.39	133.65	-0.7	0.18	-3.85	1.19E-04	8.70E-04	No Significant Difference
KPNA2	5596.84	5037.25	5317.04	0.15	0.04	3.84E+00	1.21E-04	8.79E-04	No Significant Difference
GJB6	40.78	83.88	62.33	-1.05	0.27	-3.84	1.21E-04	8.80E-04	Down
EIF3I	5088.95	4571.87	4830.41	0.15	0.04	3.84E+00	1.21E-04	8.80E-04	No Significant Difference
LRRC15	72.86	33.49	53.17	1.12	0.29	3.84E+00	1.21E-04	8.80E-04	Up
PSMD11	5640.1	5105.56	5372.83	0.14	0.04	3.84E+00	1.21E-04	8.81E-04	No Significant Difference
TNK2	1616.5	1904.6	1760.55	-0.24	0.06	-3.84	1.22E-04	8.87E-04	No Significant Difference
PTGER4	506.02	645.81	575.91	-0.35	0.09	-3.84	1.23E-04	8.92E-04	No Significant Difference
ABCB8	567.65	715.46	641.55	-0.33	0.09	-3.84	1.23E-04	8.93E-04	No Significant Difference
BCL6	257.11	359.13	308.12	-0.49	0.13	-3.84	1.23E-04	8.93E-04	No Significant Difference
RABGGTB	1374.57	1147.39	1260.98	0.26	0.07	3.84E+00	1.23E-04	8.94E-04	No Significant Difference
TMEM25	174.82	258.18	216.5	-0.56	0.15	-3.84	1.24E-04	8.95E-04	No Significant Difference
CDK1	3049.24	2656.01	2852.63	0.2	0.05	3.84E+00	1.24E-04	8.99E-04	No Significant Difference
DAXX	1794.49	2088.05	1941.27	-0.22	0.06	-3.83	1.28E-04	9.22E-04	No Significant Difference
ACBD4	133.23	204.11	168.67	-0.62	0.16	-3.83	1.29E-04	9.31E-04	No Significant Difference
GDI2	3819.76	3389.37	3604.57	0.17	0.05	3.83E+00	1.30E-04	9.41E-04	No Significant Difference
RAI14	776.28	620.53	698.4	0.32	0.08	3.83E+00	1.31E-04	9.44E-04	No Significant Difference
LNPEP	1921.29	1646.9	1784.1	0.22	0.06	3.82E+00	1.31E-04	9.45E-04	No Significant Difference
UAP1L1	615.42	475.93	545.67	0.37	0.1	3.82E+00	1.31E-04	9.46E-04	No Significant Difference
UBXN6	484.23	618.04	551.13	-0.35	0.09	-3.82	1.31E-04	9.47E-04	No Significant Difference
SELENOF	2704.58	2346.23	2525.4	0.21	0.05	3.82E+00	1.32E-04	9.49E-04	No Significant Difference
NAT14	482.95	631.76	557.36	-0.39	0.1	-3.82	1.32E-04	9.49E-04	No Significant Difference
HDAC10	351.47	476.24	413.85	-0.44	0.11	-3.82	1.32E-04	9.53E-04	No Significant Difference
BARX1	569.28	719.73	644.5	-0.34	0.09	-3.82	1.34E-04	9.65E-04	No Significant Difference
P4HA3	42.83	13.93	28.38	1.62	0.43	3.82E+00	1.35E-04	9.72E-04	Up
NUDT11	492.61	376.94	434.77	0.39	0.1	3.81E+00	1.36E-04	9.79E-04	No Significant Difference
PCSK7	1490.5	1248.66	1369.58	0.25	0.07	3.81E+00	1.36E-04	9.80E-04	No Significant Difference
NYAP1	72.89	128.9	100.89	-0.82	0.22	-3.81	1.36E-04	9.80E-04	No Significant Difference
CCT6A	13981.9	12819.4	13400.6	0.13	0.03	3.81E+00	1.36E-04	9.80E-04	No Significant Difference
GOLIM4	1738.94	1480.02	1609.48	0.23	0.06	3.81E+00	1.40E-04	1.01E-03	No Significant Difference
SLC41A2	148.95	89.7	119.33	0.73	0.19	3.81E+00	1.40E-04	1.01E-03	No Significant Difference
STXBP2	689.24	847.63	768.43	-0.3	0.08	-3.81	1.41E-04	1.01E-03	No Significant Difference
NT5C3A	599.55	469.58	534.57	0.35	0.09	3.80E+00	1.42E-04	1.02E-03	No Significant Difference
EFHD2	2230.94	1938.61	2084.78	0.2	0.05	3.80E+00	1.42E-04	1.02E-03	No Significant Difference
RAB43P1	26.29	62.44	44.36	-1.26	0.33	-3.8	1.43E-04	1.02E-03	Down
DUXAP9	1716.43	1464.26	1590.34	0.23	0.06	3.80E+00	1.43E-04	1.03E-03	No Significant Difference
[truncated: 32,082 more rows]
[truncated: 220 more columns]
