# Supplementary material for: Cell‐Selective Delivery of RIBOTACs via an Anti‐EGFR Nanobody for Pancreatic Cancer Treatment
Source: Adv Sci (Weinh). 2026 Jul 16:e76575. Online ahead of print. doi: 10.1002/advs.76575 (PMC13373894; doi:10.1002/advs.76575)
Supplement: Supplementary file 9 — Supporting File 9: advs76575‐sup‐0009‐TableS8.xlsx. [file ADVS-9999-e76575-s007.xlsx]

## Sheet: Table S8
Gene ID	Description	Gene Ratio	Background Ratio	p-value	Adjusted p-value	Count	rich factor	Gene Ratio	Fold Enrichment
hsa00010	Glycolysis / Gluconeogenesis	3/141	67/9616	7.51E-02	3.14E-01	3	0.0447761	0.0212766	3.05367
hsa00051	Fructose and mannose metabolism	2/141	38/9616	1.07E-01	3.50E-01	2	0.0526316	0.0141844	3.5894
hsa00052	Galactose metabolism	2/141	38/9616	1.07E-01	3.50E-01	2	0.0526316	0.0141844	3.5894
hsa00061	Fatty acid biosynthesis	2/141	21/9616	3.74E-02	2.76E-01	2	0.0952381	0.0141844	6.4951
hsa00062	Fatty acid elongation	1/141	30/9616	3.58E-01	6.32E-01	1	0.0333333	0.0070922	2.27329
hsa00071	Fatty acid degradation	2/141	45/9616	1.41E-01	4.01E-01	2	0.0444444	0.0141844	3.03105
hsa00120	Primary bile acid biosynthesis	1/141	20/9616	2.56E-01	5.30E-01	1	0.05	0.0070922	3.40993
hsa00140	Steroid hormone biosynthesis	1/141	68/9616	6.35E-01	8.18E-01	1	0.0147059	0.0070922	1.00292
hsa00190	Oxidative phosphorylation	2/141	154/9616	6.64E-01	8.26E-01	2	0.012987	0.0141844	0.885696
hsa00230	Purine metabolism	3/141	133/9616	3.10E-01	5.90E-01	3	0.0225564	0.0212766	1.53831
hsa00240	Pyrimidine metabolism	1/141	55/9616	5.57E-01	7.72E-01	1	0.0181818	0.0070922	1.23997
hsa00250	Alanine, aspartate and glutamate metabolism	1/141	42/9616	4.63E-01	7.14E-01	1	0.0238095	0.0070922	1.62378
hsa00260	Glycine, serine and threonine metabolism	1/141	41/9616	4.55E-01	7.06E-01	1	0.0243902	0.0070922	1.66338
hsa00330	Arginine and proline metabolism	2/141	55/9616	1.93E-01	4.76E-01	2	0.0363636	0.0141844	2.47995
hsa00340	Histidine metabolism	1/141	26/9616	3.19E-01	5.95E-01	1	0.0384615	0.0070922	2.62302
hsa00410	beta-Alanine metabolism	2/141	30/9616	7.11E-02	3.14E-01	2	0.0666667	0.0141844	4.54657
hsa00430	Taurine and hypotaurine metabolism	1/141	19/9616	2.45E-01	5.26E-01	1	0.0526316	0.0070922	3.5894
hsa00480	Glutathione metabolism	1/141	66/9616	6.24E-01	8.15E-01	1	0.0151515	0.0070922	1.03331
hsa00500	Starch and sucrose metabolism	2/141	37/9616	1.02E-01	3.43E-01	2	0.0540541	0.0141844	3.68641
hsa00510	N-Glycan biosynthesis	1/141	61/9616	5.95E-01	7.94E-01	1	0.0163934	0.0070922	1.11801
hsa00512	Mucin type O-glycan biosynthesis	1/141	37/9616	4.22E-01	6.78E-01	1	0.027027	0.0070922	1.8432
hsa00520	Amino sugar and nucleotide sugar metabolism	3/141	55/9616	4.66E-02	2.94E-01	3	0.0545455	0.0212766	3.71992
hsa00524	Neomycin, kanamycin and gentamicin biosynthesis	2/141	5/9616	2.07E-03	8.73E-02	2	0.4	0.0141844	27.2794
hsa00561	Glycerolipid metabolism	1/141	67/9616	6.30E-01	8.15E-01	1	0.0149254	0.0070922	1.01789
hsa00562	Inositol phosphate metabolism	2/141	82/9616	3.39E-01	6.14E-01	2	0.0243902	0.0141844	1.66338
hsa00590	Arachidonic acid metabolism	4/141	88/9616	4.01E-02	2.76E-01	4	0.0454545	0.0283688	3.09994
hsa00592	alpha-Linolenic acid metabolism	2/141	26/9616	5.52E-02	2.94E-01	2	0.0769231	0.0141844	5.24604
hsa00600	Sphingolipid metabolism	1/141	60/9616	5.89E-01	7.94E-01	1	0.0166667	0.0070922	1.13664
hsa00603	Glycosphingolipid biosynthesis - globo and isoglobo series	1/141	18/9616	2.34E-01	5.13E-01	1	0.0555556	0.0070922	3.78881
hsa00620	Pyruvate metabolism	1/141	53/9616	5.44E-01	7.64E-01	1	0.0188679	0.0070922	1.28677
hsa00630	Glyoxylate and dicarboxylate metabolism	2/141	35/9616	9.28E-02	3.40E-01	2	0.0571429	0.0141844	3.89706
hsa00640	Propanoate metabolism	2/141	37/9616	1.02E-01	3.43E-01	2	0.0540541	0.0141844	3.68641
hsa00670	One carbon pool by folate	1/141	22/9616	2.78E-01	5.45E-01	1	0.0454545	0.0070922	3.09994
hsa00730	Thiamine metabolism	1/141	13/9616	1.75E-01	4.54E-01	1	0.0769231	0.0070922	5.24604
hsa00785	Lipoic acid metabolism	1/141	31/9616	3.68E-01	6.39E-01	1	0.0322581	0.0070922	2.19995
hsa00790	Folate biosynthesis	1/141	30/9616	3.58E-01	6.32E-01	1	0.0333333	0.0070922	2.27329
hsa00830	Retinol metabolism	1/141	74/9616	6.66E-01	8.26E-01	1	0.0135135	0.0070922	0.921602
hsa00860	Porphyrin metabolism	1/141	52/9616	5.37E-01	7.60E-01	1	0.0192308	0.0070922	1.31151
hsa01040	Biosynthesis of unsaturated fatty acids	4/141	30/9616	9.03E-04	7.79E-02	4	0.133333	0.0283688	9.09314
hsa01100	Metabolic pathways	33/141	1764/9616	7.59E-02	3.14E-01	33	0.0187075	0.234043	1.27582
hsa01200	Carbon metabolism	5/141	126/9616	3.77E-02	2.76E-01	5	0.0396825	0.035461	2.70629
hsa01212	Fatty acid metabolism	6/141	65/9616	3.63E-04	6.31E-02	6	0.0923077	0.0425532	6.29525
hsa01232	Nucleotide metabolism	2/141	82/9616	3.39E-01	6.14E-01	2	0.0243902	0.0141844	1.66338
hsa01240	Biosynthesis of cofactors	3/141	156/9616	4.02E-01	6.76E-01	3	0.0192308	0.0212766	1.31151
hsa01250	Biosynthesis of nucleotide sugars	3/141	40/9616	2.05E-02	2.19E-01	3	0.075	0.0212766	5.11489
hsa01521	EGFR tyrosine kinase inhibitor resistance	3/141	95/9616	1.63E-01	4.49E-01	3	0.0315789	0.0212766	2.15364
hsa01522	Endocrine resistance	3/141	108/9616	2.11E-01	4.84E-01	3	0.0277778	0.0212766	1.89441
hsa01524	Platinum drug resistance	1/141	69/9616	6.40E-01	8.21E-01	1	0.0144928	0.0070922	0.988385
hsa02010	ABC transporters	1/141	47/9616	5.01E-01	7.51E-01	1	0.0212766	0.0070922	1.45103
hsa03010	Ribosome	1/141	148/9616	8.90E-01	9.29E-01	1	0.00675676	0.0070922	0.460801
hsa03050	Proteasome	1/141	49/9616	5.16E-01	7.54E-01	1	0.0204082	0.0070922	1.39181
hsa03082	ATP-dependent chromatin remodeling	1/141	139/9616	8.74E-01	9.24E-01	1	0.00719424	0.0070922	0.490637
hsa03320	PPAR signaling pathway	6/141	82/9616	1.25E-03	8.12E-02	6	0.0731707	0.0425532	4.99014
hsa03410	Base excision repair	1/141	49/9616	5.16E-01	7.54E-01	1	0.0204082	0.0070922	1.39181
hsa04010	MAPK signaling pathway	9/141	332/9616	5.52E-02	2.94E-01	9	0.0271084	0.0638298	1.84876
hsa04012	ErbB signaling pathway	2/141	95/9616	4.07E-01	6.76E-01	2	0.0210526	0.0141844	1.43576
hsa04014	Ras signaling pathway	8/141	376/9616	1.87E-01	4.70E-01	8	0.0212766	0.0567376	1.45103
hsa04015	Rap1 signaling pathway	8/141	347/9616	1.37E-01	4.01E-01	8	0.0230548	0.0567376	1.5723
hsa04020	Calcium signaling pathway	6/141	435/9616	6.19E-01	8.14E-01	6	0.0137931	0.0425532	0.94067
hsa04022	cGMP-PKG signaling pathway	3/141	189/9616	5.27E-01	7.54E-01	3	0.015873	0.0212766	1.08252
hsa04024	cAMP signaling pathway	6/141	241/9616	1.43E-01	4.02E-01	6	0.0248963	0.0425532	1.69789
hsa04060	Cytokine-cytokine receptor interaction	7/141	310/9616	1.70E-01	4.54E-01	7	0.0225806	0.0496454	1.53997
hsa04061	Viral protein interaction with cytokine and cytokine receptor	1/141	103/9616	7.83E-01	8.66E-01	1	0.00970874	0.0070922	0.662122
hsa04062	Chemokine signaling pathway	5/141	214/9616	2.06E-01	4.84E-01	5	0.0233645	0.035461	1.59342
hsa04064	NF-kappa B signaling pathway	1/141	286/9616	9.86E-01	9.90E-01	1	0.0034965	0.0070922	0.238457
hsa04066	HIF-1 signaling pathway	6/141	123/9616	9.35E-03	1.68E-01	6	0.0487805	0.0425532	3.32676
hsa04068	FoxO signaling pathway	5/141	155/9616	7.75E-02	3.14E-01	5	0.0322581	0.035461	2.19995
hsa04070	Phosphatidylinositol signaling system	3/141	108/9616	2.11E-01	4.84E-01	3	0.0277778	0.0212766	1.89441
hsa04071	Sphingolipid signaling pathway	4/141	136/9616	1.39E-01	4.01E-01	4	0.0294118	0.0283688	2.00584
hsa04072	Phospholipase D signaling pathway	5/141	238/9616	2.71E-01	5.39E-01	5	0.0210084	0.035461	1.43274
hsa04080	Neuroactive ligand-receptor interaction	5/141	377/9616	6.53E-01	8.26E-01	5	0.0132626	0.035461	0.90449
hsa04110	Cell cycle	3/141	180/9616	4.94E-01	7.47E-01	3	0.0166667	0.0212766	1.13664
hsa04114	Oocyte meiosis	1/141	156/9616	9.02E-01	9.35E-01	1	0.00641026	0.0070922	0.43717
hsa04115	p53 signaling pathway	5/141	102/9616	1.69E-02	2.19E-01	5	0.0490196	0.035461	3.34307
hsa04120	Ubiquitin mediated proteolysis	1/141	167/9616	9.17E-01	9.42E-01	1	0.00598802	0.0070922	0.408375
hsa04140	Autophagy - animal	4/141	194/9616	3.17E-01	5.95E-01	4	0.0206186	0.0283688	1.40616
hsa04141	Protein processing in endoplasmic reticulum	1/141	180/9616	9.32E-01	9.50E-01	1	0.00555556	0.0070922	0.378881
hsa04142	Lysosome	2/141	156/9616	6.71E-01	8.27E-01	2	0.0128205	0.0141844	0.874341
hsa04144	Endocytosis	4/141	304/9616	6.56E-01	8.26E-01	4	0.0131579	0.0283688	0.89735
hsa04145	Phagosome	3/141	249/9616	7.12E-01	8.47E-01	3	0.0120482	0.0212766	0.82167
hsa04146	Peroxisome	2/141	95/9616	4.07E-01	6.76E-01	2	0.0210526	0.0141844	1.43576
hsa04148	Efferocytosis	2/141	183/9616	7.54E-01	8.60E-01	2	0.010929	0.0141844	0.74534
hsa04150	mTOR signaling pathway	6/141	184/9616	5.34E-02	2.94E-01	6	0.0326087	0.0425532	2.22387
hsa04151	PI3K-Akt signaling pathway	11/141	466/9616	8.04E-02	3.17E-01	11	0.0236052	0.0780142	1.60984
hsa04152	AMPK signaling pathway	5/141	137/9616	5.08E-02	2.94E-01	5	0.0364964	0.035461	2.489
hsa04210	Apoptosis	3/141	156/9616	4.02E-01	6.76E-01	3	0.0192308	0.0212766	1.31151
hsa04211	Longevity regulating pathway	2/141	101/9616	4.38E-01	6.91E-01	2	0.019802	0.0141844	1.35047
hsa04213	Longevity regulating pathway - multiple species	1/141	65/9616	6.18E-01	8.14E-01	1	0.0153846	0.0070922	1.04921
hsa04216	Ferroptosis	2/141	45/9616	1.41E-01	4.01E-01	2	0.0444444	0.0141844	3.03105
hsa04217	Necroptosis	2/141	175/9616	7.31E-01	8.51E-01	2	0.0114286	0.0141844	0.779412
hsa04218	Cellular senescence	5/141	175/9616	1.14E-01	3.66E-01	5	0.0285714	0.035461	1.94853
hsa04260	Cardiac muscle contraction	2/141	102/9616	4.43E-01	6.91E-01	2	0.0196078	0.0141844	1.33723
hsa04261	Adrenergic signaling in cardiomyocytes	2/141	169/9616	7.13E-01	8.47E-01	2	0.0118343	0.0141844	0.807084
hsa04270	Vascular smooth muscle contraction	2/141	141/9616	6.16E-01	8.14E-01	2	0.0141844	0.0141844	0.967356
hsa04310	Wnt signaling pathway	5/141	202/9616	1.75E-01	4.54E-01	5	0.0247525	0.035461	1.68808
hsa04330	Notch signaling pathway	1/141	74/9616	6.66E-01	8.26E-01	1	0.0135135	0.0070922	0.921602
hsa04340	Hedgehog signaling pathway	2/141	59/9616	2.14E-01	4.84E-01	2	0.0338983	0.0141844	2.31182
hsa04350	TGF-beta signaling pathway	1/141	114/9616	8.16E-01	8.84E-01	1	0.00877193	0.0070922	0.598233
hsa04360	Axon guidance	6/141	205/9616	8.08E-02	3.17E-01	6	0.0292683	0.0425532	1.99606
hsa04370	VEGF signaling pathway	2/141	68/9616	2.63E-01	5.32E-01	2	0.0294118	0.0141844	2.00584
hsa04371	Apelin signaling pathway	5/141	144/9616	6.04E-02	3.13E-01	5	0.0347222	0.035461	2.36801
hsa04380	Osteoclast differentiation	5/141	158/9616	8.26E-02	3.19E-01	5	0.0316456	0.035461	2.15818
hsa04390	Hippo signaling pathway	8/141	177/9616	4.46E-03	1.31E-01	8	0.0451977	0.0567376	3.08242
hsa04392	Hippo signaling pathway - multiple species	1/141	37/9616	4.22E-01	6.78E-01	1	0.027027	0.0070922	1.8432
hsa04510	Focal adhesion	8/141	231/9616	2.03E-02	2.19E-01	8	0.034632	0.0567376	2.36186
hsa04512	ECM-receptor interaction	4/141	106/9616	7.02E-02	3.14E-01	4	0.0377358	0.0283688	2.57353
hsa04514	Cell adhesion molecules	3/141	283/9616	7.89E-01	8.66E-01	3	0.0106007	0.0212766	0.722953
hsa04520	Adherens junction	3/141	111/9616	2.22E-01	4.93E-01	3	0.027027	0.0212766	1.8432
hsa04530	Tight junction	2/141	196/9616	7.87E-01	8.66E-01	2	0.0102041	0.0141844	0.695904
hsa04540	Gap junction	4/141	105/9616	6.83E-02	3.14E-01	4	0.0380952	0.0283688	2.59804
hsa04550	Signaling pathways regulating pluripotency of stem cells	6/141	154/9616	2.56E-02	2.37E-01	6	0.038961	0.0425532	2.65709
hsa04610	Complement and coagulation cascades	4/141	105/9616	6.83E-02	3.14E-01	4	0.0380952	0.0283688	2.59804
hsa04611	Platelet activation	5/141	145/9616	6.19E-02	3.14E-01	5	0.0344828	0.035461	2.35168
hsa04612	Antigen processing and presentation	3/141	186/9616	5.16E-01	7.54E-01	3	0.016129	0.0212766	1.09998
hsa04613	Neutrophil extracellular trap formation	7/141	280/9616	1.17E-01	3.71E-01	7	0.025	0.0496454	1.70496
hsa04620	Toll-like receptor signaling pathway	4/141	119/9616	9.74E-02	3.43E-01	4	0.0336134	0.0283688	2.29239
hsa04621	NOD-like receptor signaling pathway	2/141	217/9616	8.32E-01	8.90E-01	2	0.00921659	0.0141844	0.628558
hsa04622	RIG-I-like receptor signaling pathway	1/141	83/9616	7.08E-01	8.47E-01	1	0.0120482	0.0070922	0.82167
hsa04623	Cytosolic DNA-sensing pathway	1/141	96/9616	7.60E-01	8.63E-01	1	0.0104167	0.0070922	0.710402
hsa04625	C-type lectin receptor signaling pathway	1/141	115/9616	8.19E-01	8.84E-01	1	0.00869565	0.0070922	0.593031
hsa04630	JAK-STAT signaling pathway	3/141	184/9616	5.09E-01	7.54E-01	3	0.0163043	0.0212766	1.11193
hsa04640	Hematopoietic cell lineage	2/141	188/9616	7.67E-01	8.63E-01	2	0.0106383	0.0141844	0.725517
hsa04650	Natural killer cell mediated cytotoxicity	5/141	201/9616	1.73E-01	4.54E-01	5	0.0248756	0.035461	1.69648
hsa04657	IL-17 signaling pathway	5/141	105/9616	1.89E-02	2.19E-01	5	0.047619	0.035461	3.24755
hsa04658	Th1 and Th2 cell differentiation	2/141	198/9616	7.91E-01	8.66E-01	2	0.010101	0.0141844	0.688875
hsa04659	Th17 cell differentiation	2/141	217/9616	8.32E-01	8.90E-01	2	0.00921659	0.0141844	0.628558
hsa04660	T cell receptor signaling pathway	3/141	243/9616	6.96E-01	8.43E-01	3	0.0123457	0.0212766	0.841958
hsa04662	B cell receptor signaling pathway	3/141	166/9616	4.41E-01	6.91E-01	3	0.0180723	0.0212766	1.2325
hsa04664	Fc epsilon RI signaling pathway	3/141	143/9616	3.50E-01	6.25E-01	3	0.020979	0.0212766	1.43074
hsa04666	Fc gamma R-mediated phagocytosis	2/141	178/9616	7.40E-01	8.51E-01	2	0.011236	0.0141844	0.766276
hsa04668	TNF signaling pathway	6/141	131/9616	1.25E-02	2.03E-01	6	0.0458015	0.0425532	3.1236
hsa04670	Leukocyte transendothelial migration	3/141	140/9616	3.38E-01	6.14E-01	3	0.0214286	0.0212766	1.4614
hsa04713	Circadian entrainment	3/141	108/9616	2.11E-01	4.84E-01	3	0.0277778	0.0212766	1.89441
hsa04714	Thermogenesis	6/141	264/9616	1.91E-01	4.76E-01	6	0.0227273	0.0425532	1.54997
hsa04720	Long-term potentiation	1/141	74/9616	6.66E-01	8.26E-01	1	0.0135135	0.0070922	0.921602
hsa04721	Synaptic vesicle cycle	1/141	84/9616	7.12E-01	8.47E-01	1	0.0119048	0.0070922	0.811888
hsa04722	Neurotrophin signaling pathway	2/141	387/9616	9.80E-01	9.90E-01	2	0.00516796	0.0141844	0.352447
hsa04723	Retrograde endocannabinoid signaling	4/141	163/9616	2.17E-01	4.85E-01	4	0.0245399	0.0283688	1.67358
hsa04724	Glutamatergic synapse	5/141	127/9616	3.88E-02	2.76E-01	5	0.0393701	0.035461	2.68498
hsa04725	Cholinergic synapse	6/141	124/9616	9.71E-03	1.68E-01	6	0.0483871	0.0425532	3.29993
hsa04726	Serotonergic synapse	3/141	124/9616	2.74E-01	5.41E-01	3	0.0241935	0.0212766	1.64997
hsa04727	GABAergic synapse	3/141	96/9616	1.67E-01	4.54E-01	3	0.03125	0.0212766	2.13121
hsa04728	Dopaminergic synapse	6/141	143/9616	1.86E-02	2.19E-01	6	0.041958	0.0425532	2.86148
hsa04730	Long-term depression	1/141	67/9616	6.30E-01	8.15E-01	1	0.0149254	0.0070922	1.01789
hsa04740	Olfactory transduction	2/141	465/9616	9.93E-01	9.93E-01	2	0.00430108	0.0141844	0.293327
hsa04742	Taste transduction	1/141	89/9616	7.33E-01	8.51E-01	1	0.011236	0.0070922	0.766276
hsa04750	Inflammatory mediator regulation of TRP channels	3/141	109/9616	2.15E-01	4.84E-01	3	0.0275229	0.0212766	1.87703
hsa04810	Regulation of actin cytoskeleton	7/141	260/9616	8.77E-02	3.34E-01	7	0.0269231	0.0496454	1.83612
hsa04814	Motor proteins	2/141	223/9616	8.43E-01	8.99E-01	2	0.00896861	0.0141844	0.611646
hsa04820	Cytoskeleton in muscle cells	3/141	271/9616	7.64E-01	8.63E-01	3	0.0110701	0.0212766	0.754966
hsa04910	Insulin signaling pathway	6/141	152/9616	2.42E-02	2.37E-01	6	0.0394737	0.0425532	2.69205
hsa04911	Insulin secretion	2/141	96/9616	4.13E-01	6.76E-01	2	0.0208333	0.0141844	1.4208
hsa04912	GnRH signaling pathway	2/141	102/9616	4.43E-01	6.91E-01	2	0.0196078	0.0141844	1.33723
hsa04914	Progesterone-mediated oocyte maturation	2/141	124/9616	5.46E-01	7.64E-01	2	0.016129	0.0141844	1.09998
hsa04915	Estrogen signaling pathway	3/141	148/9616	3.70E-01	6.39E-01	3	0.0202703	0.0212766	1.3824
hsa04916	Melanogenesis	4/141	107/9616	7.21E-02	3.14E-01	4	0.0373832	0.0283688	2.54948
hsa04917	Prolactin signaling pathway	3/141	83/9616	1.22E-01	3.81E-01	3	0.0361446	0.0212766	2.46501
hsa04918	Thyroid hormone synthesis	3/141	79/9616	1.10E-01	3.55E-01	3	0.0379747	0.0212766	2.58982
hsa04919	Thyroid hormone signaling pathway	5/141	134/9616	4.70E-02	2.94E-01	5	0.0373134	0.035461	2.54472
hsa04920	Adipocytokine signaling pathway	2/141	77/9616	3.12E-01	5.90E-01	2	0.025974	0.0141844	1.77139
hsa04921	Oxytocin signaling pathway	4/141	173/9616	2.49E-01	5.28E-01	4	0.0231214	0.0283688	1.57685
hsa04922	Glucagon signaling pathway	1/141	111/9616	8.08E-01	8.79E-01	1	0.00900901	0.0070922	0.614402
hsa04923	Regulation of lipolysis in adipocytes	4/141	68/9616	1.75E-02	2.19E-01	4	0.0588235	0.0283688	4.01168
hsa04924	Renin secretion	1/141	78/9616	6.86E-01	8.38E-01	1	0.0128205	0.0070922	0.874341
hsa04925	Aldosterone synthesis and secretion	4/141	105/9616	6.83E-02	3.14E-01	4	0.0380952	0.0283688	2.59804
hsa04926	Relaxin signaling pathway	6/141	141/9616	1.74E-02	2.19E-01	6	0.0425532	0.0425532	2.90207
hsa04927	Cortisol synthesis and secretion	2/141	66/9616	2.52E-01	5.30E-01	2	0.030303	0.0141844	2.06662
hsa04928	Parathyroid hormone synthesis, secretion and action	8/141	125/9616	4.87E-04	6.31E-02	8	0.064	0.0567376	4.36471
hsa04929	GnRH secretion	3/141	67/9616	7.51E-02	3.14E-01	3	0.0447761	0.0212766	3.05367
hsa04930	Type II diabetes mellitus	4/141	50/9616	6.05E-03	1.31E-01	4	0.08	0.0283688	5.45589
hsa04931	Insulin resistance	3/141	126/9616	2.82E-01	5.48E-01	3	0.0238095	0.0212766	1.62378
hsa04932	Non-alcoholic fatty liver disease	4/141	179/9616	2.68E-01	5.38E-01	4	0.0223464	0.0283688	1.52399
hsa04933	AGE-RAGE signaling pathway in diabetic complications	6/141	111/9616	5.74E-03	1.31E-01	6	0.0540541	0.0425532	3.68641
hsa04934	Cushing syndrome	5/141	164/9616	9.32E-02	3.40E-01	5	0.0304878	0.035461	2.07923
hsa04935	Growth hormone synthesis, secretion and action	6/141	138/9616	1.58E-02	2.19E-01	6	0.0434783	0.0425532	2.96516
hsa04936	Alcoholic liver disease	5/141	155/9616	7.75E-02	3.14E-01	5	0.0322581	0.035461	2.19995
hsa04940	Type I diabetes mellitus	1/141	147/9616	8.88E-01	9.29E-01	1	0.00680272	0.0070922	0.463936
hsa04960	Aldosterone-regulated sodium reabsorption	4/141	49/9616	5.63E-03	1.31E-01	4	0.0816327	0.0283688	5.56723
hsa04961	Endocrine and other factor-regulated calcium reabsorption	2/141	58/9616	2.09E-01	4.84E-01	2	0.0344828	0.0141844	2.35168
hsa04962	Vasopressin-regulated water reabsorption	3/141	50/9616	3.67E-02	2.76E-01	3	0.06	0.0212766	4.09191
hsa04964	Proximal tubule bicarbonate reclamation	1/141	31/9616	3.68E-01	6.39E-01	1	0.0322581	0.0070922	2.19995
hsa04970	Salivary secretion	1/141	106/9616	7.93E-01	8.66E-01	1	0.00943396	0.0070922	0.643383
hsa04971	Gastric acid secretion	1/141	90/9616	7.37E-01	8.51E-01	1	0.0111111	0.0070922	0.757762
hsa04972	Pancreatic secretion	2/141	113/9616	4.96E-01	7.47E-01	2	0.0176991	0.0141844	1.20705
hsa04973	Carbohydrate digestion and absorption	3/141	52/9616	4.05E-02	2.76E-01	3	0.0576923	0.0212766	3.93453
hsa04974	Protein digestion and absorption	3/141	107/9616	2.07E-01	4.84E-01	3	0.0280374	0.0212766	1.91211
hsa04976	Bile secretion	1/141	104/9616	7.87E-01	8.66E-01	1	0.00961538	0.0070922	0.655756
hsa04978	Mineral absorption	2/141	67/9616	2.58E-01	5.30E-01	2	0.0298507	0.0141844	2.03578
hsa05010	Alzheimer disease	8/141	428/9616	2.92E-01	5.59E-01	8	0.0186916	0.0567376	1.27474
hsa05012	Parkinson disease	4/141	302/9616	6.51E-01	8.26E-01	4	0.013245	0.0283688	0.903292
hsa05014	Amyotrophic lateral sclerosis	6/141	423/9616	5.92E-01	7.94E-01	6	0.0141844	0.0425532	0.967356
hsa05016	Huntington disease	5/141	345/9616	5.74E-01	7.83E-01	5	0.0144928	0.035461	0.988385
hsa05017	Spinocerebellar ataxia	2/141	159/9616	6.81E-01	8.36E-01	2	0.0125786	0.0141844	0.857844
hsa05020	Prion disease	9/141	302/9616	3.34E-02	2.71E-01	9	0.0298013	0.0638298	2.03241
hsa05022	Pathways of neurodegeneration - multiple diseases	10/141	534/9616	2.57E-01	5.30E-01	10	0.0187266	0.070922	1.27713
hsa05030	Cocaine addiction	3/141	56/9616	4.87E-02	2.94E-01	3	0.0535714	0.0212766	3.6535
hsa05031	Amphetamine addiction	5/141	78/9616	5.66E-03	1.31E-01	5	0.0641026	0.035461	4.3717
hsa05032	Morphine addiction	3/141	97/9616	1.70E-01	4.54E-01	3	0.0309278	0.0212766	2.10923
hsa05034	Alcoholism	7/141	204/9616	3.04E-02	2.68E-01	7	0.0343137	0.0496454	2.34015
hsa05100	Bacterial invasion of epithelial cells	2/141	95/9616	4.07E-01	6.76E-01	2	0.0210526	0.0141844	1.43576
hsa05132	Salmonella infection	5/141	314/9616	4.90E-01	7.47E-01	5	0.0159236	0.035461	1.08596
hsa05133	Pertussis	1/141	87/9616	7.25E-01	8.51E-01	1	0.0114943	0.0070922	0.783892
hsa05135	Yersinia infection	3/141	331/9616	8.69E-01	9.22E-01	3	0.00906344	0.0212766	0.618114
hsa05140	Leishmaniasis	1/141	153/9616	8.98E-01	9.34E-01	1	0.00653595	0.0070922	0.445742
hsa05142	Chagas disease	4/141	213/9616	3.81E-01	6.53E-01	4	0.0187793	0.0283688	1.28072
hsa05143	African trypanosomiasis	3/141	109/9616	2.15E-01	4.84E-01	3	0.0275229	0.0212766	1.87703
hsa05144	Malaria	1/141	159/9616	9.06E-01	9.35E-01	1	0.00628931	0.0070922	0.428922
hsa05145	Toxoplasmosis	2/141	118/9616	5.19E-01	7.54E-01	2	0.0169492	0.0141844	1.15591
hsa05146	Amoebiasis	3/141	177/9616	4.83E-01	7.40E-01	3	0.0169492	0.0212766	1.15591
hsa05150	Staphylococcus aureus infection	1/141	273/9616	9.83E-01	9.90E-01	1	0.003663	0.0070922	0.249812
hsa05152	Tuberculosis	4/141	276/9616	5.80E-01	7.87E-01	4	0.0144928	0.0283688	0.988385
hsa05160	Hepatitis C	1/141	177/9616	9.29E-01	9.50E-01	1	0.00564972	0.0070922	0.385303
hsa05161	Hepatitis B	6/141	185/9616	5.46E-02	2.94E-01	6	0.0324324	0.0425532	2.21185
hsa05162	Measles	4/141	258/9616	5.26E-01	7.54E-01	4	0.0155039	0.0283688	1.05734
hsa05163	Human cytomegalovirus infection	6/141	261/9616	1.85E-01	4.69E-01	6	0.0229885	0.0425532	1.56778
hsa05164	Influenza A	5/141	193/9616	1.54E-01	4.28E-01	5	0.0259067	0.035461	1.7668
hsa05165	Human papillomavirus infection	10/141	369/9616	4.46E-02	2.94E-01	10	0.0271003	0.070922	1.8482
hsa05166	Human T-cell leukemia virus 1 infection	6/141	351/9616	4.10E-01	6.76E-01	6	0.017094	0.0425532	1.16579
hsa05167	Kaposi sarcoma-associated herpesvirus infection	6/141	212/9616	9.15E-02	3.40E-01	6	0.0283019	0.0425532	1.93015
hsa05168	Herpes simplex virus 1 infection	5/141	293/9616	4.30E-01	6.88E-01	5	0.0170648	0.035461	1.1638
hsa05169	Epstein-Barr virus infection	5/141	394/9616	6.91E-01	8.41E-01	5	0.0126904	0.035461	0.865464
hsa05170	Human immunodeficiency virus 1 infection	5/141	343/9616	5.69E-01	7.80E-01	5	0.0145773	0.035461	0.994148
hsa05171	Coronavirus disease - COVID-19	5/141	325/9616	5.21E-01	7.54E-01	5	0.0153846	0.035461	1.04921
hsa05200	Pathways in cancer	18/141	589/9616	2.36E-03	8.73E-02	18	0.0305603	0.12766	2.08417
hsa05202	Transcriptional misregulation in cancer	5/141	406/9616	7.16E-01	8.47E-01	5	0.0123153	0.035461	0.839884
hsa05203	Viral carcinogenesis	5/141	226/9616	2.37E-01	5.17E-01	5	0.0221239	0.035461	1.50882
hsa05205	Proteoglycans in cancer	4/141	224/9616	4.17E-01	6.78E-01	4	0.0178571	0.0283688	1.21783
hsa05206	MicroRNAs in cancer	7/141	189/9616	2.11E-02	2.19E-01	7	0.037037	0.0496454	2.52587
hsa05207	Chemical carcinogenesis - receptor activation	6/141	217/9616	9.95E-02	3.43E-01	6	0.0276498	0.0425532	1.88568
hsa05208	Chemical carcinogenesis - reactive oxygen species	5/141	243/9616	2.85E-01	5.50E-01	5	0.0205761	0.035461	1.40326
hsa05210	Colorectal cancer	4/141	98/9616	5.57E-02	2.94E-01	4	0.0408163	0.0283688	2.78362
hsa05211	Renal cell carcinoma	2/141	81/9616	3.34E-01	6.14E-01	2	0.0246914	0.0141844	1.68392
hsa05212	Pancreatic cancer	3/141	85/9616	1.29E-01	3.97E-01	3	0.0352941	0.0212766	2.40701
hsa05213	Endometrial cancer	3/141	67/9616	7.51E-02	3.14E-01	3	0.0447761	0.0212766	3.05367
hsa05214	Glioma	3/141	86/9616	1.32E-01	3.98E-01	3	0.0348837	0.0212766	2.37902
hsa05215	Prostate cancer	4/141	118/9616	9.51E-02	3.42E-01	4	0.0338983	0.0283688	2.31182
hsa05216	Thyroid cancer	2/141	45/9616	1.41E-01	4.01E-01	2	0.0444444	0.0141844	3.03105
hsa05217	Basal cell carcinoma	3/141	64/9616	6.74E-02	3.14E-01	3	0.046875	0.0212766	3.19681
hsa05218	Melanoma	3/141	76/9616	1.00E-01	3.43E-01	3	0.0394737	0.0212766	2.69205
hsa05219	Bladder cancer	1/141	51/9616	5.30E-01	7.54E-01	1	0.0196078	0.0070922	1.33723
hsa05220	Chronic myeloid leukemia	1/141	89/9616	7.33E-01	8.51E-01	1	0.011236	0.0070922	0.766276
hsa05221	Acute myeloid leukemia	2/141	84/9616	3.50E-01	6.25E-01	2	0.0238095	0.0141844	1.62378
hsa05222	Small cell lung cancer	3/141	99/9616	1.77E-01	4.55E-01	3	0.030303	0.0212766	2.06662
hsa05223	Non-small cell lung cancer	3/141	86/9616	1.32E-01	3.98E-01	3	0.0348837	0.0212766	2.37902
hsa05224	Breast cancer	6/141	161/9616	3.10E-02	2.68E-01	6	0.0372671	0.0425532	2.54156
hsa05225	Hepatocellular carcinoma	6/141	180/9616	4.90E-02	2.94E-01	6	0.0333333	0.0425532	2.27329
hsa05226	Gastric cancer	6/141	164/9616	3.35E-02	2.71E-01	6	0.0365854	0.0425532	2.49507
hsa05230	Central carbon metabolism in cancer	4/141	76/9616	2.52E-02	2.37E-01	4	0.0526316	0.0283688	3.5894
hsa05231	Choline metabolism in cancer	6/141	115/9616	6.81E-03	1.36E-01	6	0.0521739	0.0425532	3.55819
hsa05235	PD-L1 expression and PD-1 checkpoint pathway in cancer	3/141	200/9616	5.65E-01	7.79E-01	3	0.015	0.0212766	1.02298
hsa05322	Systemic lupus erythematosus	2/141	310/9616	9.45E-01	9.60E-01	2	0.00645161	0.0141844	0.439991
hsa05323	Rheumatoid arthritis	3/141	263/9616	7.46E-01	8.55E-01	3	0.0114068	0.0212766	0.777931
hsa05410	Hypertrophic cardiomyopathy	2/141	125/9616	5.50E-01	7.66E-01	2	0.016	0.0141844	1.09118
hsa05412	Arrhythmogenic right ventricular cardiomyopathy	3/141	107/9616	2.07E-01	4.84E-01	3	0.0280374	0.0212766	1.91211
hsa05414	Dilated cardiomyopathy	2/141	195/9616	7.84E-01	8.66E-01	2	0.0102564	0.0141844	0.699473
hsa05415	Diabetic cardiomyopathy	5/141	229/9616	2.46E-01	5.26E-01	5	0.0218341	0.035461	1.48905
hsa05416	Viral myocarditis	2/141	246/9616	8.80E-01	9.27E-01	2	0.00813008	0.0141844	0.55446
hsa05417	Lipid and atherosclerosis	5/141	235/9616	2.62E-01	5.32E-01	5	0.0212766	0.035461	1.45103
hsa05418	Fluid shear stress and atherosclerosis	8/141	154/9616	1.89E-03	8.73E-02	8	0.0519481	0.0567376	3.54278
